# Supplementary material for: Nomenclatural review of names published in the fungal genus Dermoloma (Basidiomycota, Agaricales, Tricholomataceae) based on morphological analyses of type specimens
Source: Biodivers Data J. 2025 Jul 17;13:e158080. doi: 10.3897/BDJ.13.e158080 (PMC12290463; doi:10.3897/BDJ.13.e158080)
Supplement: XML Treatment for Dermoloma atrobrunneum [file BDJ.13.e158080-treatment1.xml]

<!DOCTYPE tp:taxon-treatment
  PUBLIC "-//TaxonX//DTD Taxonomic Treatment Publishing DTD v0 20100105//EN" "tax-treatment-NSO.dtd">
<tp:taxon-treatment xmlns:tp="http://www.plazi.org/taxpub"><tp:treatment-meta><mixed-citation publication-type="journal"><person-group><name><surname>Caboňová</surname><given-names>Michaela</given-names></name><name><surname>Sanchez-Garcia</surname><given-names>Marisol</given-names></name><name><surname>Caboň</surname><given-names>Miroslav</given-names></name><name><surname>Adamčíková</surname><given-names>Katarína</given-names></name><name><surname>Moreau</surname><given-names>Pierre-Arthur</given-names></name><name><surname>Vizzini</surname><given-names>Alfredo</given-names></name><name><surname>Adamčík</surname><given-names>Slavomír</given-names></name><name><surname>Jančovičová</surname><given-names>Soňa</given-names></name></person-group><article-title>Nomenclatural review of names published in the fungal genus <italic><tp:taxon-name><tp:taxon-name-part taxon-name-part-type="genus" reg="Dermoloma">Dermoloma</tp:taxon-name-part></tp:taxon-name></italic> (<tp:taxon-name><tp:taxon-name-part taxon-name-part-type="phylum">Basidiomycota</tp:taxon-name-part></tp:taxon-name>, <tp:taxon-name><tp:taxon-name-part taxon-name-part-type="order">Agaricales</tp:taxon-name-part></tp:taxon-name>, <tp:taxon-name><tp:taxon-name-part taxon-name-part-type="genus" reg="Tricholomataceae">Tricholomataceae</tp:taxon-name-part></tp:taxon-name>) based on morphological analyses of type specimens</article-title><source>Biodivers Data J</source><day>17</day><month>07</month><year>2025</year><volume>13</volume><pub-id pub-id-type="doi">10.3897/BDJ.13.e158080</pub-id></mixed-citation></tp:treatment-meta><tp:nomenclature><tp:taxon-name>
            <object-id xmlns:xlink="http://www.w3.org/1999/xlink" content-type="arpha" xlink:type="simple">F649E491-371B-5EC1-BD4D-DD8E9319524C</object-id>
            <tp:taxon-name-part taxon-name-part-type="genus">Dermoloma</tp:taxon-name-part>
            <tp:taxon-name-part taxon-name-part-type="species">atrobrunneum</tp:taxon-name-part>
          </tp:taxon-name><tp:taxon-authority>(Dennis) Singer ex Bon, 1986</tp:taxon-authority><tp:nomenclature-citation-list><tp:nomenclature-citation><tp:taxon-name>
                <tp:taxon-name-part taxon-name-part-type="genus" reg="Dermoloma">Dermoloma</tp:taxon-name-part>
                <tp:taxon-name-part taxon-name-part-type="species" reg="atrobrunneum">atrobrunneum</tp:taxon-name-part>
              </tp:taxon-name><comment> (Dennis) Singer ex Bon, Doc. Mycol. 65: 51. 1986.</comment></tp:nomenclature-citation><tp:nomenclature-citation><tp:taxon-name>
                <tp:taxon-name-part taxon-name-part-type="genus" reg="Tricholoma"/>
                <tp:taxon-name-part taxon-name-part-type="species" reg="atrobrunneum"/>
              </tp:taxon-name><comment>Basionym: <italic><tp:taxon-name><tp:taxon-name-part taxon-name-part-type="genus" reg="Tricholoma">Tricholoma</tp:taxon-name-part><tp:taxon-name-part taxon-name-part-type="species" reg="atrobrunneum">atrobrunneum</tp:taxon-name-part></tp:taxon-name></italic> Dennis, Trans. Brit. Mycol. Soc. 34: 476. 1951.</comment></tp:nomenclature-citation></tp:nomenclature-citation-list></tp:nomenclature><tp:treatment-sec sec-type="materials"><title>Materials</title><list list-type="alpha-lower" list-content="occurrences"><list-item><p><bold>Type status:</bold> <named-content xmlns:xlink="http://www.w3.org/1999/xlink" content-type="dwc:typeStatus" xlink:type="simple">Holotype</named-content>. <bold>Occurrence:</bold> occurrenceID: <named-content xmlns:xlink="http://www.w3.org/1999/xlink" content-type="dwc:occurrenceID" xlink:type="simple">D07725D6-541C-545B-8535-560119D33AAB</named-content>; <bold>Location:</bold> country: <named-content xmlns:xlink="http://www.w3.org/1999/xlink" content-type="dwc:country" xlink:type="simple">Trinidad</named-content>; municipality: <named-content xmlns:xlink="http://www.w3.org/1999/xlink" content-type="dwc:municipality" xlink:type="simple">St. Joseph</named-content>; locationRemarks: <named-content xmlns:xlink="http://www.w3.org/1999/xlink" content-type="dwc:locationRemarks" xlink:type="simple">solitary on the ground in bamboo plantation</named-content>; <bold>Identification:</bold> identifiedBy: <named-content xmlns:xlink="http://www.w3.org/1999/xlink" content-type="dwc:identifiedBy" xlink:type="simple">R. W. G. Dennis</named-content>; dateIdentified: <named-content xmlns:xlink="http://www.w3.org/1999/xlink" content-type="dwc:dateIdentified" xlink:type="simple">29-09-1949</named-content>; <bold>Record Level:</bold> collectionID: <named-content xmlns:xlink="http://www.w3.org/1999/xlink" content-type="dwc:collectionID" xlink:type="simple"><italic>Dennis 8</italic> [K(M) 37579]</named-content>; institutionCode: <named-content xmlns:xlink="http://www.w3.org/1999/xlink" content-type="dwc:institutionCode" xlink:type="simple">K (M)</named-content></p></list-item></list></tp:treatment-sec><tp:treatment-sec sec-type="Description"><title>Description</title><p>Spores (4.7–)4.9–5.0–5.2(–5.3) × (3.6–)3.8–4.0–4.2(–4.4) μm; broadly ellipsoid, Q = (1.16–)1.21–1.26–1.31(–1.37); walls amyloid, thin-walled; hilar appendage ca. 0.5 μm long. Basidia (16–)18.5–20.6–23(–24) × (4.5–)5.5–6.2–7 μm; clavate; with 4 sterigmata. Basidioles first cylindrical, then clavate, ca. 4–6 μm wide. Marginal cells (12–)20–24.7–30(–34) × (2.5–)3–3.4–4(–5) μm; cylindrical or sometimes fusiform, apically diverticulate, branched or coralloid. Pileipellis of mainly one, occasionally two layers of inflated cells; hyphal terminations with brownish parietal pigments, occasionally with thickened walls up to 1 μm, near septa sometimes with incrusted dark brown pigments. Terminal cells near pileus margin (27–)30–37.8–45.5(–55) × (12.5–)14.5–17.1–19.5(–24.5) μm; usually sphaeropedunculate, sometimes obpyriform; subterminal cells usually narrower and implemented in intricate hyphae of subpellis. Terminal cells near pileus centre (15–)19–27.2–35(–46) × (2.5–)5.5–9–12.5(–18.5) μm; usually clavate, sometimes obpyriform, rarely sphaeropedunculate. Caulocystidia (15–)18.5–28.6–38.5(–60) × (3–)3.5–5.2–6.5(–10) μm; clavate, rarely cylindrical, slightly flexuous, apically obtuse, clustered in small ascending fascicules, sometimes individual and repent; usually thin-walled. Clamp connections present (Figs <xref ref-type="fig" rid="F12959447">1</xref>, <xref ref-type="fig" rid="F12959449">2</xref>).</p></tp:treatment-sec><tp:treatment-sec sec-type="Notes"><title>Notes</title><p><italic><tp:taxon-name><tp:taxon-name-part taxon-name-part-type="genus" reg="Dermoloma">Dermoloma</tp:taxon-name-part><tp:taxon-name-part taxon-name-part-type="species" reg="atrobrunneum">atrobrunneum</tp:taxon-name-part></tp:taxon-name></italic> was described from Trinidad (<xref ref-type="bibr" rid="B12960166">Dennis 1951</xref>). Sequencing of the type specimen failed, but its morphology clearly confirmed the presence of amyloid spores and a cellular pileipellis typical for <tp:taxon-name><tp:taxon-name-part taxon-name-part-type="genus" reg="Dermoloma">D.</tp:taxon-name-part><tp:taxon-name-part taxon-name-part-type="infraspecific-rank">subgen.</tp:taxon-name-part><tp:taxon-name-part taxon-name-part-type="subgenus" reg="Amylospora">Amylospora</tp:taxon-name-part></tp:taxon-name> Adamčík. It is the type species of <tp:taxon-name><tp:taxon-name-part taxon-name-part-type="genus" reg="Dermoloma">D.</tp:taxon-name-part><tp:taxon-name-part taxon-name-part-type="infraspecific-rank">sect.</tp:taxon-name-part><tp:taxon-name-part taxon-name-part-type="section" reg="Atrobrunnea">Atrobrunnea</tp:taxon-name-part></tp:taxon-name> Contu, which is classified in this subgenus. The species differs clearly from the other amyloid-spored North American species in having small, broadly ellipsoid spores, measuring on average 5.0 × 4.0 μm, Q = 1.26 and in diverticulate, branched or coralloid, narrow (ca. 3–4 μm wide) marginal cells.</p></tp:treatment-sec><tp:treatment-sec><!--Section generated to contain objects referenced in tp:taxon-treatment.--><fig id="F12959447" position="float" orientation="portrait"><object-id xmlns:xlink="http://www.w3.org/1999/xlink" content-type="arpha" xlink:type="simple">5C20A903-D8EA-5CE1-9284-1B4F6370C203</object-id><object-id xmlns:xlink="http://www.w3.org/1999/xlink" content-type="doi" xlink:type="simple">10.3897/BDJ.13.e158080.figure10</object-id><label>Figure 1.</label><caption><p><italic><tp:taxon-name><tp:taxon-name-part taxon-name-part-type="genus" reg="Dermoloma">Dermoloma</tp:taxon-name-part><tp:taxon-name-part taxon-name-part-type="species" reg="atrobrunneum">atrobrunneum</tp:taxon-name-part></tp:taxon-name></italic> [K(M) 37579, holotype], details of the type specimen;</p><p><bold>a</bold>: Original label of the type specimen;</p><p><bold>b</bold>: Basidiomata of the type collection.</p></caption><graphic xmlns:xlink="http://www.w3.org/1999/xlink" xlink:href="bdj-13-e158080-g001.jpg" position="float" id="oo_1320875.jpg" orientation="portrait" xlink:type="simple"><uri content-type="original_file" xlink:type="simple">https://binary.pensoft.net/fig/1320875</uri></graphic></fig><fig id="F12959449" position="float" orientation="portrait"><object-id xmlns:xlink="http://www.w3.org/1999/xlink" content-type="arpha" xlink:type="simple">C4FB57FC-D2BB-5D27-A9AA-A39F3EE31798</object-id><object-id xmlns:xlink="http://www.w3.org/1999/xlink" content-type="doi" xlink:type="simple">10.3897/BDJ.13.e158080.figure16</object-id><label>Figure 2.</label><caption><p><italic><tp:taxon-name><tp:taxon-name-part taxon-name-part-type="genus" reg="Dermoloma">Dermoloma</tp:taxon-name-part><tp:taxon-name-part taxon-name-part-type="species" reg="atrobrunneum">atrobrunneum</tp:taxon-name-part></tp:taxon-name></italic> [K(M) 37579, holotype], microscopic elements. Scale bar = 5 µm for spores and 10 µm for the other elements. <bold>a</bold> Spores; <bold>b</bold> Caulocystidia; <bold>c</bold> Basidia and basidioles; <bold>d</bold> Marginal cells; <bold>e</bold> Pileipellis elements near pileus margin; <bold>f</bold> Pileipellis elements near pileus centre.</p></caption><graphic xmlns:xlink="http://www.w3.org/1999/xlink" xlink:href="bdj-13-e158080-g002.jpeg" position="float" id="oo_1320878.jpeg" orientation="portrait" xlink:type="simple"><uri content-type="original_file" xlink:type="simple">https://binary.pensoft.net/fig/1320878</uri></graphic></fig></tp:treatment-sec><ref-list><ref id="B12960166"><element-citation xmlns:xlink="http://www.w3.org/1999/xlink" publication-type="article" xlink:type="simple"><person-group person-group-type="author"><name name-style="western"><surname>Dennis</surname><given-names>R W G</given-names></name></person-group><year>1951</year><article-title>Some <tp:taxon-name><tp:taxon-name-part taxon-name-part-type="genus" reg="Agaricaceae">Agaricaceae</tp:taxon-name-part></tp:taxon-name> of Trinidad and Venezuela. Leucosporae: Part I.</article-title><source>Transaction of the British Mycological Society</source><volume>34</volume><fpage>475</fpage><lpage>482</lpage></element-citation></ref></ref-list></tp:taxon-treatment>
