# Supplementary material for: Nomenclatural review of names published in the fungal genus Dermoloma (Basidiomycota, Agaricales, Tricholomataceae) based on morphological analyses of type specimens
Source: Biodivers Data J. 2025 Jul 17;13:e158080. doi: 10.3897/BDJ.13.e158080 (PMC12290463; doi:10.3897/BDJ.13.e158080)
Supplement: XML Treatment for Dermoloma cuneifolium cuneifolium [file BDJ.13.e158080-treatment2.xml]

<!DOCTYPE tp:taxon-treatment
  PUBLIC "-//TaxonX//DTD Taxonomic Treatment Publishing DTD v0 20100105//EN" "tax-treatment-NSO.dtd">
<tp:taxon-treatment xmlns:tp="http://www.plazi.org/taxpub"><tp:treatment-meta><mixed-citation publication-type="journal"><person-group><name><surname>Caboňová</surname><given-names>Michaela</given-names></name><name><surname>Sanchez-Garcia</surname><given-names>Marisol</given-names></name><name><surname>Caboň</surname><given-names>Miroslav</given-names></name><name><surname>Adamčíková</surname><given-names>Katarína</given-names></name><name><surname>Moreau</surname><given-names>Pierre-Arthur</given-names></name><name><surname>Vizzini</surname><given-names>Alfredo</given-names></name><name><surname>Adamčík</surname><given-names>Slavomír</given-names></name><name><surname>Jančovičová</surname><given-names>Soňa</given-names></name></person-group><article-title>Nomenclatural review of names published in the fungal genus <italic><tp:taxon-name><tp:taxon-name-part taxon-name-part-type="genus" reg="Dermoloma">Dermoloma</tp:taxon-name-part></tp:taxon-name></italic> (<tp:taxon-name><tp:taxon-name-part taxon-name-part-type="phylum">Basidiomycota</tp:taxon-name-part></tp:taxon-name>, <tp:taxon-name><tp:taxon-name-part taxon-name-part-type="order">Agaricales</tp:taxon-name-part></tp:taxon-name>, <tp:taxon-name><tp:taxon-name-part taxon-name-part-type="genus" reg="Tricholomataceae">Tricholomataceae</tp:taxon-name-part></tp:taxon-name>) based on morphological analyses of type specimens</article-title><source>Biodivers Data J</source><day>17</day><month>07</month><year>2025</year><volume>13</volume><pub-id pub-id-type="doi">10.3897/BDJ.13.e158080</pub-id></mixed-citation></tp:treatment-meta><tp:nomenclature><tp:taxon-name>
            <object-id xmlns:xlink="http://www.w3.org/1999/xlink" content-type="arpha" xlink:type="simple">FA70C4E1-6DF5-5FF8-A3B7-CEF78AE0EFD0</object-id>
            <tp:taxon-name-part taxon-name-part-type="genus">Dermoloma</tp:taxon-name-part>
            <tp:taxon-name-part taxon-name-part-type="species">cuneifolium</tp:taxon-name-part>
            <tp:taxon-name-part taxon-name-part-type="variety">cuneifolium</tp:taxon-name-part>
          </tp:taxon-name><tp:taxon-authority>Arnolds 1992</tp:taxon-authority><tp:nomenclature-citation-list><tp:nomenclature-citation><tp:taxon-name>
                <tp:taxon-name-part taxon-name-part-type="genus" reg="Dermoloma">Dermoloma</tp:taxon-name-part>
                <tp:taxon-name-part taxon-name-part-type="species" reg="cuneifolium">cuneifolium</tp:taxon-name-part>
                <tp:taxon-name-part taxon-name-part-type="infraspecific-rank">var.</tp:taxon-name-part>
                <tp:taxon-name-part taxon-name-part-type="variety" reg="punctipes">punctipes</tp:taxon-name-part>
              </tp:taxon-name><comment> Arnolds, Persoonia 14(4): 529. 1992.</comment></tp:nomenclature-citation></tp:nomenclature-citation-list></tp:nomenclature><tp:treatment-sec sec-type="materials"><title>Materials</title><list list-type="alpha-lower" list-content="occurrences"><list-item><p><bold>Type status:</bold> <named-content xmlns:xlink="http://www.w3.org/1999/xlink" content-type="dwc:typeStatus" xlink:type="simple">Holotype</named-content>. <bold>Occurrence:</bold> occurrenceID: <named-content xmlns:xlink="http://www.w3.org/1999/xlink" content-type="dwc:occurrenceID" xlink:type="simple">722E4591-6CF3-524B-941B-26C6E8EBC82D</named-content>; <bold>Location:</bold> country: <named-content xmlns:xlink="http://www.w3.org/1999/xlink" content-type="dwc:country" xlink:type="simple">The Netherlands</named-content>; stateProvince: <named-content xmlns:xlink="http://www.w3.org/1999/xlink" content-type="dwc:stateProvince" xlink:type="simple">Limburg</named-content>; municipality: <named-content xmlns:xlink="http://www.w3.org/1999/xlink" content-type="dwc:municipality" xlink:type="simple">Wijlre, “Wrakelberg”</named-content>; locationRemarks: <named-content xmlns:xlink="http://www.w3.org/1999/xlink" content-type="dwc:locationRemarks" xlink:type="simple">in poorly developing hayfield on former arable land on steep calcareous slope with SW exposure</named-content>; <bold>Identification:</bold> identifiedBy: <named-content xmlns:xlink="http://www.w3.org/1999/xlink" content-type="dwc:identifiedBy" xlink:type="simple">E. Arnolds</named-content>; dateIdentified: <named-content xmlns:xlink="http://www.w3.org/1999/xlink" content-type="dwc:dateIdentified" xlink:type="simple">22.10.1984</named-content>; <bold>Record Level:</bold> collectionID: <named-content xmlns:xlink="http://www.w3.org/1999/xlink" content-type="dwc:collectionID" xlink:type="simple">Arnolds 5337 (L0821553)</named-content>; institutionCode: <named-content xmlns:xlink="http://www.w3.org/1999/xlink" content-type="dwc:institutionCode" xlink:type="simple">L</named-content></p></list-item></list></tp:treatment-sec><tp:treatment-sec sec-type="Description"><title>Description</title><p>Spores (5.4–)5.6–6.0–6.4(–7.1) × (4.1–)4.2–4.4–4.6(–4.8) μm; broadly ellipsoid to ellipsoid, Q = (1.27–)1.29–1.37–1.44(–1.55); dextrinoid, inamyloid, thick-walled (walls ca. 0.5 μm); hilar appendage ca. 0.6–0.8 μm long. Basidia (7.5–)15–19.6–24(–27) × (4.5–)5–6.0–7(–7.5) μm; clavate, often thick-walled and dextrinoid; mostly with 4, occasionally with 2 and rarely with 3 sterigmata. Basidioles first cylindrical, then clavate, ca. 5–7 μm wide. Marginal cells not differentiated, similar to basidioles on lamellae sides, mixed with dispersed basidia. Pileipellis of mainly one, occasionally two layers of inflated cells; hyphal terminations with brownish parietal pigments, occasionally with thickened walls up to 1 μm, near septa often with incrusted dark brown pigments. Terminal cells near pileus margin (17–)25.5–37.2–48.5(–61) × (11–)16.5–20.8–25(–28) μm; sphaeropedunculate, obpyriform or utriform, often lobate; subterminal cells often lobate, usually narrower and implemented in intricate hyphae of subpellis. Terminal cells near pileus centre (14.5–)20–28.5–36.5(–43) × (12.5–)15.5–18.9–22.5(–26.5) μm; usually obpyriform, subglobose or ellipsoid, occasionally sphaeropedunculate. Caulocystidia (22–)25.5–38.1–50.5(–73) × (5.5–)7.3–9.2–11(–13.5) μm; clavate or cylindrical, sometimes centrally constricted, apically obtuse, repent with ascending tips and often clustered; usually thin-walled, often thick-walled and with incrusted dark brown pigments. Clamp connections present (Figs <xref ref-type="fig" rid="F12959453">3</xref>, <xref ref-type="fig" rid="F12959456">4</xref>).</p></tp:treatment-sec><tp:treatment-sec sec-type="Notes"><title>Notes</title><p><tp:taxon-name><tp:taxon-name-part taxon-name-part-type="genus" reg="Dermoloma">Dermoloma</tp:taxon-name-part><tp:taxon-name-part taxon-name-part-type="species" reg="cuneifolium">cuneifolium</tp:taxon-name-part><tp:taxon-name-part taxon-name-part-type="infraspecific-rank">var.</tp:taxon-name-part><tp:taxon-name-part taxon-name-part-type="variety" reg="punctipes">punctipes</tp:taxon-name-part></tp:taxon-name> was originally recognised from the type variety by darker punctuations of the stipe and darker incrusted pigments on the caulocystidia (<xref ref-type="bibr" rid="B12960099">Arnolds 1992</xref>). We did not observe these characters in any collections identified as <italic><tp:taxon-name><tp:taxon-name-part taxon-name-part-type="genus" reg="Dermoloma">D.</tp:taxon-name-part><tp:taxon-name-part taxon-name-part-type="species" reg="cuneifolium">cuneifolium</tp:taxon-name-part></tp:taxon-name></italic> from sequence data; thus, <tp:taxon-name><tp:taxon-name-part taxon-name-part-type="genus" reg="Dermoloma">D.</tp:taxon-name-part><tp:taxon-name-part taxon-name-part-type="species" reg="cuneifolium"/><tp:taxon-name-part taxon-name-part-type="infraspecific-rank">var.</tp:taxon-name-part><tp:taxon-name-part taxon-name-part-type="variety" reg="punctipes">punctipes</tp:taxon-name-part></tp:taxon-name> probably corresponds to another <italic><tp:taxon-name><tp:taxon-name-part taxon-name-part-type="genus" reg="Dermoloma">Dermoloma</tp:taxon-name-part></tp:taxon-name></italic> species. Stipes with darker granulations were observed in several species with inamyloid spores, for example, <italic><tp:taxon-name><tp:taxon-name-part taxon-name-part-type="genus" reg="Dermoloma">D.</tp:taxon-name-part><tp:taxon-name-part taxon-name-part-type="species" reg="atrocinereum">atrocinereum</tp:taxon-name-part></tp:taxon-name></italic>, but these darker dots were usually near the stipe base. Sequencing of the type of <tp:taxon-name><tp:taxon-name-part taxon-name-part-type="genus" reg="Dermoloma">D.</tp:taxon-name-part><tp:taxon-name-part taxon-name-part-type="species" reg="cuneifolium"/><tp:taxon-name-part taxon-name-part-type="infraspecific-rank">var.</tp:taxon-name-part><tp:taxon-name-part taxon-name-part-type="variety" reg="punctipes">punctipes</tp:taxon-name-part></tp:taxon-name> failed and sequences of recent collections with darker spots on stipes, identified as <tp:taxon-name><tp:taxon-name-part taxon-name-part-type="genus" reg="Dermoloma">D.</tp:taxon-name-part><tp:taxon-name-part taxon-name-part-type="species" reg="cuneifolium"/><tp:taxon-name-part taxon-name-part-type="infraspecific-rank">var.</tp:taxon-name-part><tp:taxon-name-part taxon-name-part-type="variety" reg="punctipes">punctipes</tp:taxon-name-part></tp:taxon-name>, resulted in matches with at least three different species. Spores of the type specimen are on average 6 × 4.4 μm large, which is the best match for <italic><tp:taxon-name><tp:taxon-name-part taxon-name-part-type="genus" reg="Dermoloma">D.</tp:taxon-name-part><tp:taxon-name-part taxon-name-part-type="species" reg="atrocinereum">atrocinereum</tp:taxon-name-part></tp:taxon-name></italic> amongst species with dark punctuations on the stipe. We did not decide about the taxonomic status of this variety, but it is clear that the taxonomic concept, based only on the presence of darker dots on the stipe, corresponds to more than one species.</p></tp:treatment-sec><tp:treatment-sec><!--Section generated to contain objects referenced in tp:taxon-treatment.--><fig id="F12959453" position="float" orientation="portrait"><object-id xmlns:xlink="http://www.w3.org/1999/xlink" content-type="arpha" xlink:type="simple">BAC03A94-E39E-5B1F-9A94-CC951DBFDA42</object-id><object-id xmlns:xlink="http://www.w3.org/1999/xlink" content-type="doi" xlink:type="simple">10.3897/BDJ.13.e158080.figure10</object-id><label>Figure 3.</label><caption><p><tp:taxon-name><tp:taxon-name-part taxon-name-part-type="genus" reg="Dermoloma">Dermoloma</tp:taxon-name-part><tp:taxon-name-part taxon-name-part-type="species" reg="cuneifolium">cuneifolium</tp:taxon-name-part><tp:taxon-name-part taxon-name-part-type="infraspecific-rank">var.</tp:taxon-name-part><tp:taxon-name-part taxon-name-part-type="variety" reg="punctipes">punctipes</tp:taxon-name-part></tp:taxon-name> (L0821553, holotype), details of the type specimen. <bold>a</bold> Original label of the type specimen; <bold>b</bold> Basidiomata of the type collection.</p></caption><graphic xmlns:xlink="http://www.w3.org/1999/xlink" xlink:href="bdj-13-e158080-g003.jpeg" position="float" id="oo_1320904.jpeg" orientation="portrait" xlink:type="simple"><uri content-type="original_file" xlink:type="simple">https://binary.pensoft.net/fig/1320904</uri></graphic></fig><fig id="F12959456" position="float" orientation="portrait"><object-id xmlns:xlink="http://www.w3.org/1999/xlink" content-type="arpha" xlink:type="simple">1CEC30A9-5A9E-51A0-B5EE-77DEA859F21B</object-id><object-id xmlns:xlink="http://www.w3.org/1999/xlink" content-type="doi" xlink:type="simple">10.3897/BDJ.13.e158080.figure10</object-id><label>Figure 4.</label><caption><p><tp:taxon-name><tp:taxon-name-part taxon-name-part-type="genus" reg="Dermoloma">Dermoloma</tp:taxon-name-part><tp:taxon-name-part taxon-name-part-type="species" reg="cuneifolium">cuneifolium</tp:taxon-name-part><tp:taxon-name-part taxon-name-part-type="infraspecific-rank">var.</tp:taxon-name-part><tp:taxon-name-part taxon-name-part-type="variety" reg="punctipes">punctipes</tp:taxon-name-part></tp:taxon-name> (L0821553, holotype), microscopic elements. Scale bar = 5 µm for spores and 10 µm for the other elements. <bold>a</bold> Spores; <bold>b</bold> Caulocystidia; <bold>c</bold> Basidia and basidioles; <bold>d</bold> Pileipellis elements near the pileus margin; <bold>e</bold> Pileipellis elements near the pileus centre.</p></caption><graphic xmlns:xlink="http://www.w3.org/1999/xlink" xlink:href="bdj-13-e158080-g004.jpeg" position="float" id="oo_1321033.jpeg" orientation="portrait" xlink:type="simple"><uri content-type="original_file" xlink:type="simple">https://binary.pensoft.net/fig/1321033</uri></graphic></fig></tp:treatment-sec><ref-list><ref id="B12960099"><element-citation xmlns:xlink="http://www.w3.org/1999/xlink" publication-type="article" xlink:type="simple"><person-group person-group-type="author"><name name-style="western"><surname>Arnolds</surname><given-names>E</given-names></name></person-group><year>1992</year><article-title>Notulae ad Floram Agaricinam Neerlandicam – XIX. A revision of <italic><tp:taxon-name><tp:taxon-name-part taxon-name-part-type="genus" reg="Dermoloma">Dermoloma</tp:taxon-name-part></tp:taxon-name></italic> (J. Lange) Sing. – 1.</article-title><source>Persoonia</source><volume>14</volume><fpage>519</fpage><lpage>532</lpage></element-citation></ref></ref-list></tp:taxon-treatment>
