# Supplementary material for: Nomenclatural review of names published in the fungal genus Dermoloma (Basidiomycota, Agaricales, Tricholomataceae) based on morphological analyses of type specimens
Source: Biodivers Data J. 2025 Jul 17;13:e158080. doi: 10.3897/BDJ.13.e158080 (PMC12290463; doi:10.3897/BDJ.13.e158080)
Supplement: XML Treatment for Dermoloma hymenocephalum [file BDJ.13.e158080-treatment4.xml]

<!DOCTYPE tp:taxon-treatment
  PUBLIC "-//TaxonX//DTD Taxonomic Treatment Publishing DTD v0 20100105//EN" "tax-treatment-NSO.dtd">
<tp:taxon-treatment xmlns:tp="http://www.plazi.org/taxpub"><tp:treatment-meta><mixed-citation publication-type="journal"><person-group><name><surname>Caboňová</surname><given-names>Michaela</given-names></name><name><surname>Sanchez-Garcia</surname><given-names>Marisol</given-names></name><name><surname>Caboň</surname><given-names>Miroslav</given-names></name><name><surname>Adamčíková</surname><given-names>Katarína</given-names></name><name><surname>Moreau</surname><given-names>Pierre-Arthur</given-names></name><name><surname>Vizzini</surname><given-names>Alfredo</given-names></name><name><surname>Adamčík</surname><given-names>Slavomír</given-names></name><name><surname>Jančovičová</surname><given-names>Soňa</given-names></name></person-group><article-title>Nomenclatural review of names published in the fungal genus <italic><tp:taxon-name><tp:taxon-name-part taxon-name-part-type="genus" reg="Dermoloma">Dermoloma</tp:taxon-name-part></tp:taxon-name></italic> (<tp:taxon-name><tp:taxon-name-part taxon-name-part-type="phylum">Basidiomycota</tp:taxon-name-part></tp:taxon-name>, <tp:taxon-name><tp:taxon-name-part taxon-name-part-type="order">Agaricales</tp:taxon-name-part></tp:taxon-name>, <tp:taxon-name><tp:taxon-name-part taxon-name-part-type="genus" reg="Tricholomataceae">Tricholomataceae</tp:taxon-name-part></tp:taxon-name>) based on morphological analyses of type specimens</article-title><source>Biodivers Data J</source><day>17</day><month>07</month><year>2025</year><volume>13</volume><pub-id pub-id-type="doi">10.3897/BDJ.13.e158080</pub-id></mixed-citation></tp:treatment-meta><tp:nomenclature><tp:taxon-name>
            <object-id xmlns:xlink="http://www.w3.org/1999/xlink" content-type="arpha" xlink:type="simple">1E0CB9AF-168B-5F7C-ADB3-0FBAA5773929</object-id>
            <tp:taxon-name-part taxon-name-part-type="genus">Dermoloma</tp:taxon-name-part>
            <tp:taxon-name-part taxon-name-part-type="species">hymenocephalum</tp:taxon-name-part>
          </tp:taxon-name><tp:taxon-authority>Singer, 1962</tp:taxon-authority><tp:nomenclature-citation-list><tp:nomenclature-citation><tp:taxon-name>
                <tp:taxon-name-part taxon-name-part-type="genus" reg="Dermoloma">Dermoloma</tp:taxon-name-part>
                <tp:taxon-name-part taxon-name-part-type="species" reg="hymenocephalum">hymenocephalum</tp:taxon-name-part>
              </tp:taxon-name><comment> Singer, Sydowia 15(1-6): 142. 1962.</comment></tp:nomenclature-citation><tp:nomenclature-citation><tp:taxon-name>
                <tp:taxon-name-part taxon-name-part-type="genus" reg="Collybia"/>
                <tp:taxon-name-part taxon-name-part-type="species" reg="hymenocephala"/>
              </tp:taxon-name><comment>Basionym: <italic><tp:taxon-name><tp:taxon-name-part taxon-name-part-type="genus" reg="Collybia">Collybia</tp:taxon-name-part><tp:taxon-name-part taxon-name-part-type="species" reg="hymenocephala">hymenocephala</tp:taxon-name-part></tp:taxon-name></italic> A.H. Sm., Pap. Michigan Acad. Sci. 26: 61. 1941.</comment></tp:nomenclature-citation><tp:nomenclature-citation><tp:taxon-name>
                <tp:taxon-name-part taxon-name-part-type="genus" reg="Collybia"/>
                <tp:taxon-name-part taxon-name-part-type="species" reg="hymenocephala"/>
              </tp:taxon-name><comment>Synonyms: ≡ Replaced synonym: <italic><tp:taxon-name><tp:taxon-name-part taxon-name-part-type="genus" reg="Collybia">Collybia</tp:taxon-name-part><tp:taxon-name-part taxon-name-part-type="species" reg="hymenocephala">hymenocephala</tp:taxon-name-part></tp:taxon-name></italic> A.H. Sm., Pap. Michigan Acad. Sci. 26: 61. 1941, nom. Ileg.; non <italic><tp:taxon-name><tp:taxon-name-part taxon-name-part-type="genus" reg="Collybia">Collybia</tp:taxon-name-part><tp:taxon-name-part taxon-name-part-type="species" reg="hymenocephala">hymenocephala</tp:taxon-name-part></tp:taxon-name></italic> (Speg.) Speg., Syll. Fung. 5: 242 (1887).</comment></tp:nomenclature-citation><tp:nomenclature-citation><tp:taxon-name>
                <tp:taxon-name-part taxon-name-part-type="genus" reg="Hydropus"/>
                <tp:taxon-name-part taxon-name-part-type="species" reg="hymenocephalus"/>
              </tp:taxon-name><comment>≡ <italic><tp:taxon-name><tp:taxon-name-part taxon-name-part-type="genus" reg="Hydropus">Hydropus</tp:taxon-name-part><tp:taxon-name-part taxon-name-part-type="species" reg="hymenocephalus">hymenocephalus</tp:taxon-name-part></tp:taxon-name></italic> (A.H. Sm.) Redhead, Sydowia 37: 266. 1984.</comment></tp:nomenclature-citation><tp:nomenclature-citation><tp:taxon-name>
                <tp:taxon-name-part taxon-name-part-type="genus" reg="Mycena"/>
                <tp:taxon-name-part taxon-name-part-type="species" reg="hymenocephala"/>
              </tp:taxon-name><comment>≡ <italic><tp:taxon-name><tp:taxon-name-part taxon-name-part-type="genus" reg="Mycena">Mycena</tp:taxon-name-part><tp:taxon-name-part taxon-name-part-type="species" reg="hymenocephala">hymenocephala</tp:taxon-name-part></tp:taxon-name></italic> (A.H. Sm.) A.H. Sm., North American Species of <italic><tp:taxon-name><tp:taxon-name-part taxon-name-part-type="genus" reg="Mycena">Mycena</tp:taxon-name-part></tp:taxon-name></italic>: 385. 1947.</comment></tp:nomenclature-citation></tp:nomenclature-citation-list></tp:nomenclature><tp:treatment-sec sec-type="materials"><title>Materials</title><list list-type="alpha-lower" list-content="occurrences"><list-item><p><bold>Type status:</bold> <named-content xmlns:xlink="http://www.w3.org/1999/xlink" content-type="dwc:typeStatus" xlink:type="simple">Holotype</named-content>. <bold>Location:</bold> country: <named-content xmlns:xlink="http://www.w3.org/1999/xlink" content-type="dwc:country" xlink:type="simple">USA</named-content>; county: <named-content xmlns:xlink="http://www.w3.org/1999/xlink" content-type="dwc:county" xlink:type="simple">near Dexter</named-content>; municipality: <named-content xmlns:xlink="http://www.w3.org/1999/xlink" content-type="dwc:municipality" xlink:type="simple">Silver Lake</named-content>; <bold>Identification:</bold> identifiedBy: <named-content xmlns:xlink="http://www.w3.org/1999/xlink" content-type="dwc:identifiedBy" xlink:type="simple">A. H. Smith</named-content>; dateIdentified: <named-content xmlns:xlink="http://www.w3.org/1999/xlink" content-type="dwc:dateIdentified" xlink:type="simple">23-09-1938</named-content>; <bold>Record Level:</bold> collectionID: <named-content xmlns:xlink="http://www.w3.org/1999/xlink" content-type="dwc:collectionID" xlink:type="simple"><italic>Smith 11050</italic> (MICH10228)</named-content>; institutionCode: <named-content xmlns:xlink="http://www.w3.org/1999/xlink" content-type="dwc:institutionCode" xlink:type="simple">MICH</named-content></p></list-item></list></tp:treatment-sec><tp:treatment-sec sec-type="Description"><title>Description</title><p>Spores (4.8–)5.4–5.9–6.4(–6.7) × (3.7–)3.9–4.2–4.5(–5.0) μm; ellipsoid to narrowly ellipsoid, Q = (1.24–)1.31–1.40–1.49(–1.61); amyloid, thin-walled; hilar appendage ca. 0.5–0.8 μm long. Basidia (24.5–)25.2–28.0–30(–34) × (5.5–)6–6.7–7.5(–8) μm; clavate; with 4 sterigmata. Basidioles first cylindrical, then clavate, ca. 3–6 μm wide. Marginal cells (10–)12.5–15.4–18.5(–21.5) × (3.5–)3.7–4.9–6(–8) μm; mostly clavate and similar to basidioles on lamellae sides, but shorter, sometimes fusiform and apically constricted. Pileipellis of mainly one layer of inflated cells; hyphal terminations with brownish parietal pigments, occasionally with thickened walls up to 0.5 μm. Terminal cells near pileus margin (14.5–)20–26.2–32.5(–40) × (7.5–)12–16.1–20.5(–24) μm; sphaeropedunculate, obpyriform or utriform, rarely clavate; subterminal cells often lobate, usually narrower and implemented in intricate hyphae of subpellis. Terminal cells near pileus centre (15–)19–25.2–31.3(–40.5) × (5.5–)9–12.4–16(–21) μm; usually obpyriform, clavate, subglobose or ellipsoid, occasionally sphaeropedunculate. Caulocystidia (10.5–)15.5–19.6–23.5(–27) × (3.5–)4.5–5.8–7(–8) μm; clavate, rarely cylindrical, apically obtuse, ascending or erect, in large, dense clusters; thin-walled, with brownish parietal pigments. Clamp connections present (Figs <xref ref-type="fig" rid="F12959462">7</xref>, <xref ref-type="fig" rid="F12959464">8</xref>).</p></tp:treatment-sec><tp:treatment-sec sec-type="Notes"><title>Notes</title><p><italic><tp:taxon-name><tp:taxon-name-part taxon-name-part-type="genus" reg="Dermoloma">Dermoloma</tp:taxon-name-part><tp:taxon-name-part taxon-name-part-type="species" reg="hymenocephalum">hymenocephalum</tp:taxon-name-part></tp:taxon-name></italic> was originally placed in the genus <italic><tp:taxon-name><tp:taxon-name-part taxon-name-part-type="genus" reg="Collybia">Collybia</tp:taxon-name-part></tp:taxon-name></italic> by <xref ref-type="bibr" rid="B12960327">Smith (1941)</xref> and later hesitantly combined in <italic><tp:taxon-name><tp:taxon-name-part taxon-name-part-type="genus" reg="Dermoloma">Dermoloma</tp:taxon-name-part></tp:taxon-name></italic> by <xref ref-type="bibr" rid="B12960298">Singer (1962)</xref>, a few years after the introduction of the genus <italic><tp:taxon-name><tp:taxon-name-part taxon-name-part-type="genus" reg="Dermoloma">Dermoloma</tp:taxon-name-part></tp:taxon-name></italic> in Europe (invalidly by <xref ref-type="bibr" rid="B12960289">Singer (1955)</xref>, but later validated by <xref ref-type="bibr" rid="B12960186">Herink (1958)</xref>). However, the original description mentioned characters typical for the genus <italic><tp:taxon-name><tp:taxon-name-part taxon-name-part-type="genus" reg="Dermoloma">Dermoloma</tp:taxon-name-part></tp:taxon-name></italic>, including inflated pedicellate cells in the pileipellis, amyloid spores, context with farinaceous taste (but indistinct odour), fragile context etc. <xref ref-type="bibr" rid="B12960307">Singer (1975)</xref> classified the species in <tp:taxon-name><tp:taxon-name-part taxon-name-part-type="genus" reg="Dermoloma">D.</tp:taxon-name-part><tp:taxon-name-part taxon-name-part-type="infraspecific-rank">sect.</tp:taxon-name-part><tp:taxon-name-part taxon-name-part-type="section" reg="Atrobrunnea">Atrobrunnea</tp:taxon-name-part></tp:taxon-name> with some hesitation. Based on his doubts and suggestions, <xref ref-type="bibr" rid="B12960278">Redhead (1984)</xref> combined this species into the genus <italic><tp:taxon-name><tp:taxon-name-part taxon-name-part-type="genus" reg="Hydropus">Hydropus</tp:taxon-name-part></tp:taxon-name></italic>. Recently, <xref ref-type="bibr" rid="B12960048">Sánchez-García et al. (2021)</xref> confirmed by the sequencing of the type specimen that this species belongs in <italic><tp:taxon-name><tp:taxon-name-part taxon-name-part-type="genus" reg="Dermoloma">Dermoloma</tp:taxon-name-part></tp:taxon-name></italic>. <italic><tp:taxon-name><tp:taxon-name-part taxon-name-part-type="genus" reg="Dermoloma">Dermoloma</tp:taxon-name-part><tp:taxon-name-part taxon-name-part-type="species" reg="hymenocephalum">hymenocephalum</tp:taxon-name-part></tp:taxon-name></italic> is clearly different from the four North American species present in the phylogeny of <xref ref-type="bibr" rid="B12960048">Sánchez-García et al. (2021)</xref> and it clustered with four more collections from Smith’s fungarium in the phylogenetic tree. The long branch in the ITS tree is possibly caused by a low sequence quality of the type sample and at least three (possibly all five) collections from Smith’s fungarium may represent <italic><tp:taxon-name><tp:taxon-name-part taxon-name-part-type="genus" reg="Dermoloma">D.</tp:taxon-name-part><tp:taxon-name-part taxon-name-part-type="species" reg="hymenocephalum">hymenocephalum</tp:taxon-name-part></tp:taxon-name></italic>. It is characterised by shorter spores compared to other North American <italic><tp:taxon-name><tp:taxon-name-part taxon-name-part-type="genus" reg="Dermoloma">Dermoloma</tp:taxon-name-part></tp:taxon-name></italic> species with amyloid spores.</p></tp:treatment-sec><tp:treatment-sec><!--Section generated to contain objects referenced in tp:taxon-treatment.--><fig id="F12959462" position="float" orientation="portrait"><object-id xmlns:xlink="http://www.w3.org/1999/xlink" content-type="arpha" xlink:type="simple">BB8FD4D2-D2FF-57A3-81C5-AE4685941651</object-id><object-id xmlns:xlink="http://www.w3.org/1999/xlink" content-type="doi" xlink:type="simple">10.3897/BDJ.13.e158080.figure16</object-id><label>Figure 7.</label><caption><p><italic><tp:taxon-name><tp:taxon-name-part taxon-name-part-type="genus" reg="Dermoloma">Dermoloma</tp:taxon-name-part><tp:taxon-name-part taxon-name-part-type="species" reg="hymenocephalum">hymenocephalum</tp:taxon-name-part></tp:taxon-name></italic> (MICH 10228, holotype), details of the type specimen. <bold>a</bold> Original label of the type specimen; <bold>b</bold> Basidiomata of the type collection.</p></caption><graphic xmlns:xlink="http://www.w3.org/1999/xlink" xlink:href="bdj-13-e158080-g007.jpg" position="float" id="oo_1321079.jpg" orientation="portrait" xlink:type="simple"><uri content-type="original_file" xlink:type="simple">https://binary.pensoft.net/fig/1321079</uri></graphic></fig><fig id="F12959464" position="float" orientation="portrait"><object-id xmlns:xlink="http://www.w3.org/1999/xlink" content-type="arpha" xlink:type="simple">77D0E8ED-F62A-54D3-AF5D-58C46CF6980F</object-id><object-id xmlns:xlink="http://www.w3.org/1999/xlink" content-type="doi" xlink:type="simple">10.3897/BDJ.13.e158080.figure16</object-id><label>Figure 8.</label><caption><p><italic><tp:taxon-name><tp:taxon-name-part taxon-name-part-type="genus" reg="Dermoloma">Dermoloma</tp:taxon-name-part><tp:taxon-name-part taxon-name-part-type="species" reg="hymenocephalum">hymenocephalum</tp:taxon-name-part></tp:taxon-name></italic> (MICH 10228, holotype), microscopic elements. Scale bar = 5 µm for spores and 10 µm for the other elements. <bold>a</bold> Spores; <bold>b</bold> Caulocystidia; <bold>c</bold> Basidia and basidioles; <bold>d</bold> Marginal cells; <bold>e</bold> Pileipellis elements near the pileus margin; <bold>f</bold> pileipellis elements near the pileus centre.</p></caption><graphic xmlns:xlink="http://www.w3.org/1999/xlink" xlink:href="bdj-13-e158080-g008.jpeg" position="float" id="oo_1321081.jpeg" orientation="portrait" xlink:type="simple"><uri content-type="original_file" xlink:type="simple">https://binary.pensoft.net/fig/1321081</uri></graphic></fig></tp:treatment-sec><ref-list><ref id="B12960327"><element-citation xmlns:xlink="http://www.w3.org/1999/xlink" publication-type="article" xlink:type="simple"><person-group person-group-type="author"><name name-style="western"><surname>Smith</surname><given-names>A H</given-names></name></person-group><year>1941</year><article-title>New and unusual agarics from Michigan II</article-title><source>Papers of the Michigan Academy of Science, Arts and Letters</source><volume>26</volume><fpage>61</fpage><lpage>68</lpage></element-citation></ref><ref id="B12960298"><element-citation xmlns:xlink="http://www.w3.org/1999/xlink" publication-type="article" xlink:type="simple"><person-group person-group-type="author"><name name-style="western"><surname>Singer</surname><given-names>R</given-names></name></person-group><year>1962</year><article-title>Type studies on Agarics IV</article-title><source>Sydowia</source><volume>15</volume><fpage>133</fpage><lpage>151</lpage></element-citation></ref><ref id="B12960289"><element-citation xmlns:xlink="http://www.w3.org/1999/xlink" publication-type="article" xlink:type="simple"><person-group person-group-type="author"><name name-style="western"><surname>Singer</surname><given-names>R</given-names></name></person-group><year>1955</year><article-title>Type Studies on <tp:taxon-name><tp:taxon-name-part taxon-name-part-type="class">Basidiomycetes</tp:taxon-name-part></tp:taxon-name> VIII</article-title><source>Sydowia</source><volume>9</volume><fpage>341</fpage><lpage>367</lpage></element-citation></ref><ref id="B12960186"><element-citation xmlns:xlink="http://www.w3.org/1999/xlink" publication-type="article" xlink:type="simple"><person-group person-group-type="author"><name name-style="western"><surname>Herink</surname><given-names>J</given-names></name></person-group><year>1958</year><article-title>Šťavnatkovité houby pahorku “Velká Horka” u Mnichova Hradiště. Species familiae <italic><tp:taxon-name><tp:taxon-name-part taxon-name-part-type="genus" reg="Hygrophoracearum">Hygrophoracearum</tp:taxon-name-part></tp:taxon-name></italic>, collem “Velká Horka” dictum prope Mnichovo Hradiště habitantes.</article-title><source>Acta Musei Horti Bot. Bohemiae. Přírodní Vědy</source><volume>1</volume><fpage>53</fpage><lpage>86</lpage></element-citation></ref><ref id="B12960307"><element-citation xmlns:xlink="http://www.w3.org/1999/xlink" publication-type="book" xlink:type="simple"><person-group person-group-type="author"><name name-style="western"><surname>Singer</surname><given-names>R</given-names></name></person-group><year>1975</year><source>The <tp:taxon-name><tp:taxon-name-part taxon-name-part-type="order">Agaricales</tp:taxon-name-part></tp:taxon-name> in modern taxonomy</source><edition>3rd Edition</edition><publisher-name>Lubrecht &amp; Cramer Ltd</publisher-name><publisher-loc>Vaduz</publisher-loc><size units="page">918</size></element-citation></ref><ref id="B12960278"><element-citation xmlns:xlink="http://www.w3.org/1999/xlink" publication-type="article" xlink:type="simple"><person-group person-group-type="author"><name name-style="western"><surname>Redhead</surname><given-names>S A</given-names></name></person-group><year>1984</year><article-title>Mycological observations, 4-12: on <italic><tp:taxon-name><tp:taxon-name-part taxon-name-part-type="genus" reg="Kuehneromyces">Kuehneromyces</tp:taxon-name-part></tp:taxon-name></italic>, <italic><tp:taxon-name><tp:taxon-name-part taxon-name-part-type="genus" reg="Stropharia">Stropharia</tp:taxon-name-part></tp:taxon-name></italic>, <italic><tp:taxon-name><tp:taxon-name-part taxon-name-part-type="genus" reg="Marasmius">Marasmius</tp:taxon-name-part></tp:taxon-name></italic>, <italic><tp:taxon-name><tp:taxon-name-part taxon-name-part-type="genus" reg="Mycena">Mycena</tp:taxon-name-part></tp:taxon-name></italic>, <italic><tp:taxon-name><tp:taxon-name-part taxon-name-part-type="genus" reg="Geopetalum">Geopetalum</tp:taxon-name-part></tp:taxon-name></italic>, <italic><tp:taxon-name><tp:taxon-name-part taxon-name-part-type="genus" reg="Omphalopsis">Omphalopsis</tp:taxon-name-part></tp:taxon-name></italic>, <italic><tp:taxon-name><tp:taxon-name-part taxon-name-part-type="genus" reg="Phaeomarasmius">Phaeomarasmius</tp:taxon-name-part></tp:taxon-name></italic>, <italic><tp:taxon-name><tp:taxon-name-part taxon-name-part-type="genus" reg="Naucoria">Naucoria</tp:taxon-name-part></tp:taxon-name></italic> and <italic><tp:taxon-name><tp:taxon-name-part taxon-name-part-type="genus" reg="Prunulus">Prunulus</tp:taxon-name-part></tp:taxon-name></italic></article-title><source>Sydowia</source><volume>37</volume><fpage>246</fpage><lpage>270</lpage></element-citation></ref><ref id="B12960048"><element-citation xmlns:xlink="http://www.w3.org/1999/xlink" publication-type="article" xlink:type="simple"><person-group person-group-type="author"><name name-style="western"><surname>Sánchez-García</surname><given-names>Marisol</given-names></name><name name-style="western"><surname>Adamčíková</surname><given-names>Katarína</given-names></name><name name-style="western"><surname>Moreau</surname><given-names>Pierre-Arthur</given-names></name><name name-style="western"><surname>Vizzini</surname><given-names>Alfredo</given-names></name><name name-style="western"><surname>Jančovičová</surname><given-names>Soňa</given-names></name><name name-style="western"><surname>Kiran</surname><given-names>Munazza</given-names></name><name name-style="western"><surname>Caboň</surname><given-names>Miroslav</given-names></name><name name-style="western"><surname>Matheny</surname><given-names>P. Brandon</given-names></name><name name-style="western"><surname>Adamčík</surname><given-names>Slavomír</given-names></name></person-group><year>2021</year><article-title>The genus <italic><tp:taxon-name><tp:taxon-name-part taxon-name-part-type="genus" reg="Dermoloma">Dermoloma</tp:taxon-name-part></tp:taxon-name></italic> is more diverse than expected and forms a monophyletic lineage in the <tp:taxon-name><tp:taxon-name-part taxon-name-part-type="genus" reg="Tricholomataceae">Tricholomataceae</tp:taxon-name-part></tp:taxon-name></article-title><source>Mycological Progress</source><volume>20</volume><issue>1</issue><fpage>11</fpage><lpage>25</lpage><pub-id pub-id-type="doi">10.1007/s11557-020-01651-y</pub-id></element-citation></ref></ref-list></tp:taxon-treatment>
