# Supplementary material for: Nomenclatural review of names published in the fungal genus Dermoloma (Basidiomycota, Agaricales, Tricholomataceae) based on morphological analyses of type specimens
Source: Biodivers Data J. 2025 Jul 17;13:e158080. doi: 10.3897/BDJ.13.e158080 (PMC12290463; doi:10.3897/BDJ.13.e158080)
Supplement: XML Treatment for Dermoloma inconspicuum [file BDJ.13.e158080-treatment5.xml]

<!DOCTYPE tp:taxon-treatment
  PUBLIC "-//TaxonX//DTD Taxonomic Treatment Publishing DTD v0 20100105//EN" "tax-treatment-NSO.dtd">
<tp:taxon-treatment xmlns:tp="http://www.plazi.org/taxpub"><tp:treatment-meta><mixed-citation publication-type="journal"><person-group><name><surname>Caboňová</surname><given-names>Michaela</given-names></name><name><surname>Sanchez-Garcia</surname><given-names>Marisol</given-names></name><name><surname>Caboň</surname><given-names>Miroslav</given-names></name><name><surname>Adamčíková</surname><given-names>Katarína</given-names></name><name><surname>Moreau</surname><given-names>Pierre-Arthur</given-names></name><name><surname>Vizzini</surname><given-names>Alfredo</given-names></name><name><surname>Adamčík</surname><given-names>Slavomír</given-names></name><name><surname>Jančovičová</surname><given-names>Soňa</given-names></name></person-group><article-title>Nomenclatural review of names published in the fungal genus <italic><tp:taxon-name><tp:taxon-name-part taxon-name-part-type="genus" reg="Dermoloma">Dermoloma</tp:taxon-name-part></tp:taxon-name></italic> (<tp:taxon-name><tp:taxon-name-part taxon-name-part-type="phylum">Basidiomycota</tp:taxon-name-part></tp:taxon-name>, <tp:taxon-name><tp:taxon-name-part taxon-name-part-type="order">Agaricales</tp:taxon-name-part></tp:taxon-name>, <tp:taxon-name><tp:taxon-name-part taxon-name-part-type="genus" reg="Tricholomataceae">Tricholomataceae</tp:taxon-name-part></tp:taxon-name>) based on morphological analyses of type specimens</article-title><source>Biodivers Data J</source><day>17</day><month>07</month><year>2025</year><volume>13</volume><pub-id pub-id-type="doi">10.3897/BDJ.13.e158080</pub-id></mixed-citation></tp:treatment-meta><tp:nomenclature><tp:taxon-name>
            <object-id xmlns:xlink="http://www.w3.org/1999/xlink" content-type="arpha" xlink:type="simple">6A947659-D476-5A4B-A264-509D589C8928</object-id>
            <tp:taxon-name-part taxon-name-part-type="genus">Dermoloma</tp:taxon-name-part>
            <tp:taxon-name-part taxon-name-part-type="species">inconspicuum</tp:taxon-name-part>
          </tp:taxon-name><tp:taxon-authority>Dennis, 1961</tp:taxon-authority><tp:nomenclature-citation-list><tp:nomenclature-citation><tp:taxon-name>
                <tp:taxon-name-part taxon-name-part-type="genus" reg="Dermoloma">Dermoloma</tp:taxon-name-part>
                <tp:taxon-name-part taxon-name-part-type="species" reg="inconspicuum">inconspicuum</tp:taxon-name-part>
              </tp:taxon-name><comment> Dennis, Kew Bull. 15(1): 78. 1961.</comment></tp:nomenclature-citation></tp:nomenclature-citation-list></tp:nomenclature><tp:treatment-sec sec-type="materials"><title>Materials</title><list list-type="alpha-lower" list-content="occurrences"><list-item><p><bold>Type status:</bold> <named-content xmlns:xlink="http://www.w3.org/1999/xlink" content-type="dwc:typeStatus" xlink:type="simple">Holotype</named-content>. <bold>Location:</bold> country: <named-content xmlns:xlink="http://www.w3.org/1999/xlink" content-type="dwc:country" xlink:type="simple">Venezuela</named-content>; municipality: <named-content xmlns:xlink="http://www.w3.org/1999/xlink" content-type="dwc:municipality" xlink:type="simple">Caracas</named-content>; locality: <named-content xmlns:xlink="http://www.w3.org/1999/xlink" content-type="dwc:locality" xlink:type="simple">Dpo. Federal, Botanical Garden</named-content>; locationRemarks: <named-content xmlns:xlink="http://www.w3.org/1999/xlink" content-type="dwc:locationRemarks" xlink:type="simple">on bare soil under trees</named-content>; <bold>Identification:</bold> identifiedBy: <named-content xmlns:xlink="http://www.w3.org/1999/xlink" content-type="dwc:identifiedBy" xlink:type="simple">R. W. G. Dennis</named-content>; dateIdentified: <named-content xmlns:xlink="http://www.w3.org/1999/xlink" content-type="dwc:dateIdentified" xlink:type="simple">03-07-1958</named-content>; <bold>Record Level:</bold> collectionID: <named-content xmlns:xlink="http://www.w3.org/1999/xlink" content-type="dwc:collectionID" xlink:type="simple"><italic>Dennis 1131</italic> [K(M)147991]</named-content>; institutionCode: <named-content xmlns:xlink="http://www.w3.org/1999/xlink" content-type="dwc:institutionCode" xlink:type="simple">K (M)</named-content></p></list-item></list></tp:treatment-sec><tp:treatment-sec sec-type="Description"><title>Description</title><p>Spores (4.9–)5.1–5.3–5.6(–5.7) × (2.9–)3.0–3.2–3.4(–3.5) μm; oblong, Q = (1.54–)1.59–1.67–1.74(–1.84); inamyloid, not dextrinoid, thin-walled, with oil drops or refringent contents in central part; hilar appendage ca. 0.4 μm long. Basidia (13–)15.5–17.0–18.5(–20) × (4.5–)4.8–5.2–5.5(–6) μm; clavate or fusiform; with 4 sterigmata. Basidioles first cylindrical, then clavate, ca. 3.5–7 μm wide. Marginal cells not observed, probably not well differentiated. Pileipellis a trichoderm to almost an hymeniderm, composed of one (or two) layers of mostly clavate cells; hyphal terminations with dark brown to almost black parietal pigments, sometimes also with dark incrusted pigments near basal septa, occasionally with thickened walls up to 0.5 μm; subpellis of relatively short (ca. 10–30 μm) and narrow (ca. 2.5–5 μm) cells. Terminal cells near pileus margin (16–)19.5–34.9–50(–72) × (4–)5.5–7.9–10(–12.5) μm; usually clavate, sometimes fusiform or subcylindrical, apically obtuse or with moniliform, simple, branched to coralloid appendages; subterminal usually shorter, sometimes equally wide and cylindrical or slightly ventricose, sometimes narrower and branched, usually narrower and implemented in intricate hyphae of subpellis. Terminal cells near pileus centre (16–)19.5–28.3–37(–49) × (6–)7.5–9.1–10.7(–15.5) μm; mostly clavate, occasionally sphaeropedunculate, ellipsoid or obpyriform, apically mostly obtuse and rarely with branched appendages. Caulocystidia absent, stipe surface covered by narrow (ca. 1.5–3 μm wide) hyphae with distant septa and very scarce repent hyphal terminations. Clamp connections inconspicuous or absent. (Figs <xref ref-type="fig" rid="F12959466">9</xref>, <xref ref-type="fig" rid="F12959468">10</xref>).</p></tp:treatment-sec><tp:treatment-sec sec-type="Notes"><title>Notes</title><p><italic><tp:taxon-name><tp:taxon-name-part taxon-name-part-type="genus" reg="Dermoloma">Dermoloma</tp:taxon-name-part><tp:taxon-name-part taxon-name-part-type="species" reg="inconspicuum">inconspicuum</tp:taxon-name-part></tp:taxon-name></italic>, described from Venezuela, was the first member of the genus included in a molecular phylogenetic study and placed close to <italic><tp:taxon-name><tp:taxon-name-part taxon-name-part-type="genus" reg="Lepiota">Lepiota</tp:taxon-name-part></tp:taxon-name></italic> (Pers.) Gray in the family <italic><tp:taxon-name><tp:taxon-name-part taxon-name-part-type="genus" reg="Agaricaceae">Agaricaceae</tp:taxon-name-part></tp:taxon-name></italic> Chevall. (<xref ref-type="bibr" rid="B12960240">Kropp 2008</xref>). Previous results of <xref ref-type="bibr" rid="B12960048">Sánchez-García et al. (2021)</xref> confirmed that the majority of studied <italic><tp:taxon-name><tp:taxon-name-part taxon-name-part-type="genus" reg="Dermoloma">Dermoloma</tp:taxon-name-part></tp:taxon-name></italic> species including the type species belong to the family <italic><tp:taxon-name><tp:taxon-name-part taxon-name-part-type="genus" reg="Tricholomataceae">Tricholomataceae</tp:taxon-name-part></tp:taxon-name></italic> and that <italic><tp:taxon-name><tp:taxon-name-part taxon-name-part-type="genus" reg="Dermoloma">D.</tp:taxon-name-part><tp:taxon-name-part taxon-name-part-type="species" reg="inconspicuum">inconspicuum</tp:taxon-name-part></tp:taxon-name></italic> is not a member of this genus. The species was placed in the genus <italic><tp:taxon-name><tp:taxon-name-part taxon-name-part-type="genus" reg="Dermoloma">Dermoloma</tp:taxon-name-part></tp:taxon-name></italic>, based on a hymenidermic pileipellis composed of relatively narrowly clavate, 10–12 μm wide terminal cells (<xref ref-type="bibr" rid="B12960175">Dennis 1961</xref>). The morphology of the type specimen also strongly suggests that this is not a member of the genus <italic><tp:taxon-name><tp:taxon-name-part taxon-name-part-type="genus" reg="Dermoloma">Dermoloma</tp:taxon-name-part></tp:taxon-name></italic>, because of relatively narrow, on average only 7–9 μm wide terminal cells in the pileipellis with frequent appendages which are often branched.</p></tp:treatment-sec><tp:treatment-sec><!--Section generated to contain objects referenced in tp:taxon-treatment.--><fig id="F12959466" position="float" orientation="portrait"><object-id xmlns:xlink="http://www.w3.org/1999/xlink" content-type="arpha" xlink:type="simple">6326B62B-2C68-574B-9600-1998C8FBFBD6</object-id><object-id xmlns:xlink="http://www.w3.org/1999/xlink" content-type="doi" xlink:type="simple">10.3897/BDJ.13.e158080.figure10</object-id><label>Figure 9.</label><caption><p><italic><tp:taxon-name><tp:taxon-name-part taxon-name-part-type="genus" reg="Dermoloma">Dermoloma</tp:taxon-name-part><tp:taxon-name-part taxon-name-part-type="species" reg="inconspicuum">inconspicuum</tp:taxon-name-part></tp:taxon-name></italic> [K(M)147991, holotype], details of the type specimen. <bold>a</bold> Original label of the type specimen; <bold>b</bold> Basidiomata of the type collection.</p></caption><graphic xmlns:xlink="http://www.w3.org/1999/xlink" xlink:href="bdj-13-e158080-g009.jpg" position="float" id="oo_1321082.jpg" orientation="portrait" xlink:type="simple"><uri content-type="original_file" xlink:type="simple">https://binary.pensoft.net/fig/1321082</uri></graphic></fig><fig id="F12959468" position="float" orientation="portrait"><object-id xmlns:xlink="http://www.w3.org/1999/xlink" content-type="arpha" xlink:type="simple">A9602729-69A5-5D5A-B6E9-8D62ED219BD7</object-id><object-id xmlns:xlink="http://www.w3.org/1999/xlink" content-type="doi" xlink:type="simple">10.3897/BDJ.13.e158080.figure1</object-id><label>Figure 10.</label><caption><p><italic><tp:taxon-name><tp:taxon-name-part taxon-name-part-type="genus" reg="Dermoloma">Dermoloma</tp:taxon-name-part><tp:taxon-name-part taxon-name-part-type="species" reg="inconspicuum">inconspicuum</tp:taxon-name-part></tp:taxon-name></italic> [K(M)147991, holotype], microscopic elements. Scale bar = 5 µm for spores and 10 µm for the other elements. <bold>a</bold> Spores; <bold>b</bold> Caulocystidia; <bold>c</bold> Basidia and basidioles; <bold>d</bold> Pileipellis elements near the pileus margin; <bold>e</bold> Pileipellis elements near the pileus centre.</p></caption><graphic xmlns:xlink="http://www.w3.org/1999/xlink" xlink:href="bdj-13-e158080-g010.jpeg" position="float" id="oo_1321083.jpeg" orientation="portrait" xlink:type="simple"><uri content-type="original_file" xlink:type="simple">https://binary.pensoft.net/fig/1321083</uri></graphic></fig></tp:treatment-sec><ref-list><ref id="B12960240"><element-citation xmlns:xlink="http://www.w3.org/1999/xlink" publication-type="article" xlink:type="simple"><person-group person-group-type="author"><name name-style="western"><surname>Kropp</surname><given-names>BR</given-names></name></person-group><year>2008</year><article-title><italic><tp:taxon-name><tp:taxon-name-part taxon-name-part-type="genus" reg="Dermoloma">Dermoloma</tp:taxon-name-part><tp:taxon-name-part taxon-name-part-type="species" reg="inconspicuum">inconspicuum</tp:taxon-name-part></tp:taxon-name></italic> from Belize with molecular support for its placement in the <italic><tp:taxon-name><tp:taxon-name-part taxon-name-part-type="genus" reg="Agaricaceae">Agaricaceae</tp:taxon-name-part></tp:taxon-name></italic></article-title><source>Mycotaxon</source><volume>104</volume><fpage>235</fpage><lpage>240</lpage></element-citation></ref><ref id="B12960048"><element-citation xmlns:xlink="http://www.w3.org/1999/xlink" publication-type="article" xlink:type="simple"><person-group person-group-type="author"><name name-style="western"><surname>Sánchez-García</surname><given-names>Marisol</given-names></name><name name-style="western"><surname>Adamčíková</surname><given-names>Katarína</given-names></name><name name-style="western"><surname>Moreau</surname><given-names>Pierre-Arthur</given-names></name><name name-style="western"><surname>Vizzini</surname><given-names>Alfredo</given-names></name><name name-style="western"><surname>Jančovičová</surname><given-names>Soňa</given-names></name><name name-style="western"><surname>Kiran</surname><given-names>Munazza</given-names></name><name name-style="western"><surname>Caboň</surname><given-names>Miroslav</given-names></name><name name-style="western"><surname>Matheny</surname><given-names>P. Brandon</given-names></name><name name-style="western"><surname>Adamčík</surname><given-names>Slavomír</given-names></name></person-group><year>2021</year><article-title>The genus <italic><tp:taxon-name><tp:taxon-name-part taxon-name-part-type="genus" reg="Dermoloma">Dermoloma</tp:taxon-name-part></tp:taxon-name></italic> is more diverse than expected and forms a monophyletic lineage in the <tp:taxon-name><tp:taxon-name-part taxon-name-part-type="genus" reg="Tricholomataceae">Tricholomataceae</tp:taxon-name-part></tp:taxon-name></article-title><source>Mycological Progress</source><volume>20</volume><issue>1</issue><fpage>11</fpage><lpage>25</lpage><pub-id pub-id-type="doi">10.1007/s11557-020-01651-y</pub-id></element-citation></ref><ref id="B12960175"><element-citation xmlns:xlink="http://www.w3.org/1999/xlink" publication-type="article" xlink:type="simple"><person-group person-group-type="author"><name name-style="western"><surname>Dennis</surname><given-names>R W G</given-names></name></person-group><year>1961</year><article-title><tp:taxon-name><tp:taxon-name-part taxon-name-part-type="kingdom">Fungi</tp:taxon-name-part></tp:taxon-name> venezuelani: IV. <tp:taxon-name><tp:taxon-name-part taxon-name-part-type="order">Agaricales</tp:taxon-name-part></tp:taxon-name></article-title><source>Kew Bulletin</source><volume>15</volume><fpage>67</fpage><lpage>156</lpage><pub-id pub-id-type="doi">10.2307/4115784</pub-id></element-citation></ref></ref-list></tp:taxon-treatment>
