# Supplementary material for: Nomenclatural review of names published in the fungal genus Dermoloma (Basidiomycota, Agaricales, Tricholomataceae) based on morphological analyses of type specimens
Source: Biodivers Data J. 2025 Jul 17;13:e158080. doi: 10.3897/BDJ.13.e158080 (PMC12290463; doi:10.3897/BDJ.13.e158080)
Supplement: XML Treatment for Dermoloma intermedium coniferarum [file BDJ.13.e158080-treatment6.xml]

<!DOCTYPE tp:taxon-treatment
  PUBLIC "-//TaxonX//DTD Taxonomic Treatment Publishing DTD v0 20100105//EN" "tax-treatment-NSO.dtd">
<tp:taxon-treatment xmlns:tp="http://www.plazi.org/taxpub"><tp:treatment-meta><mixed-citation publication-type="journal"><person-group><name><surname>Caboňová</surname><given-names>Michaela</given-names></name><name><surname>Sanchez-Garcia</surname><given-names>Marisol</given-names></name><name><surname>Caboň</surname><given-names>Miroslav</given-names></name><name><surname>Adamčíková</surname><given-names>Katarína</given-names></name><name><surname>Moreau</surname><given-names>Pierre-Arthur</given-names></name><name><surname>Vizzini</surname><given-names>Alfredo</given-names></name><name><surname>Adamčík</surname><given-names>Slavomír</given-names></name><name><surname>Jančovičová</surname><given-names>Soňa</given-names></name></person-group><article-title>Nomenclatural review of names published in the fungal genus <italic><tp:taxon-name><tp:taxon-name-part taxon-name-part-type="genus" reg="Dermoloma">Dermoloma</tp:taxon-name-part></tp:taxon-name></italic> (<tp:taxon-name><tp:taxon-name-part taxon-name-part-type="phylum">Basidiomycota</tp:taxon-name-part></tp:taxon-name>, <tp:taxon-name><tp:taxon-name-part taxon-name-part-type="order">Agaricales</tp:taxon-name-part></tp:taxon-name>, <tp:taxon-name><tp:taxon-name-part taxon-name-part-type="genus" reg="Tricholomataceae">Tricholomataceae</tp:taxon-name-part></tp:taxon-name>) based on morphological analyses of type specimens</article-title><source>Biodivers Data J</source><day>17</day><month>07</month><year>2025</year><volume>13</volume><pub-id pub-id-type="doi">10.3897/BDJ.13.e158080</pub-id></mixed-citation></tp:treatment-meta><tp:nomenclature><tp:taxon-name>
            <object-id xmlns:xlink="http://www.w3.org/1999/xlink" content-type="arpha" xlink:type="simple">DA3BAA25-EED2-569F-AC4E-B5C523F28E56</object-id>
            <tp:taxon-name-part taxon-name-part-type="genus">Dermoloma</tp:taxon-name-part>
            <tp:taxon-name-part taxon-name-part-type="species">intermedium</tp:taxon-name-part>
            <tp:taxon-name-part taxon-name-part-type="variety">coniferarum</tp:taxon-name-part>
            <object-id xmlns:xlink="http://www.w3.org/1999/xlink" xlink:type="simple" object-id-type="GenBank ITS MW307771">https://ncbi.nlm.nih.gov/nuccore/MW307771</object-id>
          </tp:taxon-name><tp:taxon-authority>Bon 1986</tp:taxon-authority><tp:nomenclature-citation-list><tp:nomenclature-citation><tp:taxon-name>
                <tp:taxon-name-part taxon-name-part-type="genus" reg="Dermoloma">Dermoloma</tp:taxon-name-part>
                <tp:taxon-name-part taxon-name-part-type="species" reg="intermedium">intermedium</tp:taxon-name-part>
                <tp:taxon-name-part taxon-name-part-type="infraspecific-rank">var.</tp:taxon-name-part>
                <tp:taxon-name-part taxon-name-part-type="variety" reg="coniferarum">coniferarum</tp:taxon-name-part>
              </tp:taxon-name><comment> Bon, Docums Mycol. 65: 51. 1986.</comment></tp:nomenclature-citation></tp:nomenclature-citation-list></tp:nomenclature><tp:treatment-sec sec-type="materials"><title>Materials</title><list list-type="alpha-lower" list-content="occurrences"><list-item><p><bold>Type status:</bold> <named-content xmlns:xlink="http://www.w3.org/1999/xlink" content-type="dwc:typeStatus" xlink:type="simple">Holotype</named-content>. <bold>Occurrence:</bold> occurrenceID: <named-content xmlns:xlink="http://www.w3.org/1999/xlink" content-type="dwc:occurrenceID" xlink:type="simple">EAF8B396-F45A-5447-87B8-29E242B9577E</named-content>; <bold>Location:</bold> country: <named-content xmlns:xlink="http://www.w3.org/1999/xlink" content-type="dwc:country" xlink:type="simple">France</named-content>; county: <named-content xmlns:xlink="http://www.w3.org/1999/xlink" content-type="dwc:county" xlink:type="simple">Argol</named-content>; municipality: <named-content xmlns:xlink="http://www.w3.org/1999/xlink" content-type="dwc:municipality" xlink:type="simple">Lambibi</named-content>; <bold>Identification:</bold> identifiedBy: <named-content xmlns:xlink="http://www.w3.org/1999/xlink" content-type="dwc:identifiedBy" xlink:type="simple">J. Mornand</named-content>; dateIdentified: <named-content xmlns:xlink="http://www.w3.org/1999/xlink" content-type="dwc:dateIdentified" xlink:type="simple">28.10.1982</named-content>; <bold>Record Level:</bold> collectionID: <named-content xmlns:xlink="http://www.w3.org/1999/xlink" content-type="dwc:collectionID" xlink:type="simple">Bon 8116 (LIP)</named-content>; institutionCode: <named-content xmlns:xlink="http://www.w3.org/1999/xlink" content-type="dwc:institutionCode" xlink:type="simple">LIP</named-content></p></list-item></list></tp:treatment-sec><tp:treatment-sec sec-type="Description"><title>Description</title><p>Spores (7–)7.2–7.6–7.9(–8.5) × (4.7–)5.0–5.2–5.5(–5.7) μm; ellipsoid to narrowly ellipsoid, Q = (1.29–)1.39–1.45–1.52(–1.58); amyloid, thin-walled; hilar appendage ca. 0.3–0.8 μm long. Basidia (29–)32–35–38(–40) × (7–)7.5–7.9–8.5(–9) μm; clavate; with 4 sterigmata. Basidioles first cylindrical or lageniform, then clavate, sometimes centrally constricted, ca. 3–7 μm wide. Marginal cells (16–)22.5–34.4–46(–63) × 3–3.9–4.5(–5.5) μm; narrowly fusiform, attenuated or subcylindrical, flexuous, often moniliform, frequently diverticulate or branched (bifurcated or with lateral branches), often nodulose or lobate, sometimes almost coralloid, thin-walled. Pileipellis an intricate trichoderm or a transition to a cutis; terminal cells of two types, large, (22–)27.5–37.5–47.7(–60) × (10–)11.9–16.8–21.5(–30) μm, inflated, clavate or obpyriform cells incrusted by thick yellowish-brownish parietal pigments, mixed with narrower, (24–)28–36.9–46(–58) × (3–)3.5–4.3–5(–6) μm, mainly coralloid, flexuous, lobate, moniliform, not incrusted cells. Caulocystidia (27–)31–40–48.5(–63) × (3.5–)4–5.7–7.5(–9) μm; clavate or subcylindrical, simple, branched or coralloid, lobate, moniliform, occasionally inflated, apically obtuse; thin-walled or occasionally with thickened walls (up to 0.5 μm). Clamp connections present (Figs <xref ref-type="fig" rid="F12959470">11</xref>, <xref ref-type="fig" rid="F12959472">12</xref>).</p></tp:treatment-sec><tp:treatment-sec sec-type="Notes"><title>Notes</title><p><tp:taxon-name><tp:taxon-name-part taxon-name-part-type="genus" reg="Dermoloma">Dermoloma</tp:taxon-name-part><tp:taxon-name-part taxon-name-part-type="species" reg="intermedium">intermedium</tp:taxon-name-part><tp:taxon-name-part taxon-name-part-type="infraspecific-rank">var.</tp:taxon-name-part><tp:taxon-name-part taxon-name-part-type="variety" reg="coniferarum">coniferarum</tp:taxon-name-part></tp:taxon-name> was proved not to be a member of the genus <italic><tp:taxon-name><tp:taxon-name-part taxon-name-part-type="genus" reg="Dermoloma">Dermoloma</tp:taxon-name-part></tp:taxon-name></italic>. Previous sequencing of type material indicated that it is identical with <italic><tp:taxon-name><tp:taxon-name-part taxon-name-part-type="genus" reg="Pseudolaccaria">Pseudolaccaria</tp:taxon-name-part><tp:taxon-name-part taxon-name-part-type="species" reg="pachyphylla">pachyphylla</tp:taxon-name-part></tp:taxon-name></italic> (Fr.) Vizzini &amp; Contu (<xref ref-type="bibr" rid="B12960048">Sánchez-García et al. 2021</xref>). Our morphological observations of the type specimen revealed the presence of coralloid hyphal terminations in the pileipellis mixed with large, incrusted and inflated elements, which demonstrated that this taxon has a very different pileipellis structure compared to <italic><tp:taxon-name><tp:taxon-name-part taxon-name-part-type="genus" reg="Dermoloma">Dermoloma</tp:taxon-name-part></tp:taxon-name></italic>. Some authors of this study also misidentified <italic><tp:taxon-name><tp:taxon-name-part taxon-name-part-type="genus" reg="Pseudolaccaria">P.</tp:taxon-name-part><tp:taxon-name-part taxon-name-part-type="species" reg="pachyphylla">pachyphylla</tp:taxon-name-part></tp:taxon-name></italic> in the field as a <italic><tp:taxon-name><tp:taxon-name-part taxon-name-part-type="genus" reg="Dermoloma">Dermoloma</tp:taxon-name-part></tp:taxon-name></italic> species, suggesting that the correct recognition of this species in the field requires some experience. We recognised the bitter taste and the radial rimulose or squamulose pattern on the pileus surface in the mature stage or in dry conditions as a useful diagnostic character of <italic><tp:taxon-name><tp:taxon-name-part taxon-name-part-type="genus" reg="Pseudolaccaria">P.</tp:taxon-name-part><tp:taxon-name-part taxon-name-part-type="species" reg="pachyphylla">pachyphylla</tp:taxon-name-part></tp:taxon-name></italic> (see also <xref ref-type="bibr" rid="B12960030">Lavorato et al. (2015)</xref>). The pileus surface of <italic><tp:taxon-name><tp:taxon-name-part taxon-name-part-type="genus" reg="Dermoloma">Dermoloma</tp:taxon-name-part></tp:taxon-name></italic> species becomes occasionally cracked when exposed to dry and windy conditions, but the cracking is irregular and sometimes concentric.</p></tp:treatment-sec><tp:treatment-sec><!--Section generated to contain objects referenced in tp:taxon-treatment.--><fig id="F12959470" position="float" orientation="portrait"><object-id xmlns:xlink="http://www.w3.org/1999/xlink" content-type="arpha" xlink:type="simple">789E8EDD-CF53-510B-BE84-4D61CA3693E6</object-id><object-id xmlns:xlink="http://www.w3.org/1999/xlink" content-type="doi" xlink:type="simple">10.3897/BDJ.13.e158080.figure16</object-id><label>Figure 11.</label><caption><p><tp:taxon-name><tp:taxon-name-part taxon-name-part-type="genus" reg="Dermoloma">Dermoloma</tp:taxon-name-part><tp:taxon-name-part taxon-name-part-type="species" reg="intermedium">intermedium</tp:taxon-name-part><tp:taxon-name-part taxon-name-part-type="infraspecific-rank">var.</tp:taxon-name-part><tp:taxon-name-part taxon-name-part-type="variety" reg="coniferarum">coniferarum</tp:taxon-name-part></tp:taxon-name> [LIP (Bon 8116), holotype], details of the type specimen, description form.</p></caption><graphic xmlns:xlink="http://www.w3.org/1999/xlink" xlink:href="bdj-13-e158080-g011.jpeg" position="float" id="oo_1321084.jpeg" orientation="portrait" xlink:type="simple"><uri content-type="original_file" xlink:type="simple">https://binary.pensoft.net/fig/1321084</uri></graphic></fig><fig id="F12959472" position="float" orientation="portrait"><object-id xmlns:xlink="http://www.w3.org/1999/xlink" content-type="arpha" xlink:type="simple">873E0264-01F5-5362-BE88-B6853BB302B4</object-id><object-id xmlns:xlink="http://www.w3.org/1999/xlink" content-type="doi" xlink:type="simple">10.3897/BDJ.13.e158080.figure16</object-id><label>Figure 12.</label><caption><p><tp:taxon-name><tp:taxon-name-part taxon-name-part-type="genus" reg="Dermoloma">Dermoloma</tp:taxon-name-part><tp:taxon-name-part taxon-name-part-type="species" reg="intermedium">intermedium</tp:taxon-name-part><tp:taxon-name-part taxon-name-part-type="infraspecific-rank">var.</tp:taxon-name-part><tp:taxon-name-part taxon-name-part-type="variety" reg="coniferarum">coniferarum</tp:taxon-name-part></tp:taxon-name> [LIP (Bon 8116), holotype], microscopic elements. Scale bar = 5 µm for spores and 10 µm for the other elements. <bold>a</bold> Spores; <bold>b</bold> Caulocystidia; <bold>c</bold> Basidia and basidioles; <bold>d</bold> Marginal cells; <bold>e</bold> Coralloid hyphae in pileipellis near the pileus margin; <bold>f</bold> Large inflated incrusted hyphal terminations in pileipellis near the pileus margin.</p></caption><graphic xmlns:xlink="http://www.w3.org/1999/xlink" xlink:href="bdj-13-e158080-g012.jpeg" position="float" id="oo_1321085.jpeg" orientation="portrait" xlink:type="simple"><uri content-type="original_file" xlink:type="simple">https://binary.pensoft.net/fig/1321085</uri></graphic></fig></tp:treatment-sec><ref-list><ref id="B12960048"><element-citation xmlns:xlink="http://www.w3.org/1999/xlink" publication-type="article" xlink:type="simple"><person-group person-group-type="author"><name name-style="western"><surname>Sánchez-García</surname><given-names>Marisol</given-names></name><name name-style="western"><surname>Adamčíková</surname><given-names>Katarína</given-names></name><name name-style="western"><surname>Moreau</surname><given-names>Pierre-Arthur</given-names></name><name name-style="western"><surname>Vizzini</surname><given-names>Alfredo</given-names></name><name name-style="western"><surname>Jančovičová</surname><given-names>Soňa</given-names></name><name name-style="western"><surname>Kiran</surname><given-names>Munazza</given-names></name><name name-style="western"><surname>Caboň</surname><given-names>Miroslav</given-names></name><name name-style="western"><surname>Matheny</surname><given-names>P. Brandon</given-names></name><name name-style="western"><surname>Adamčík</surname><given-names>Slavomír</given-names></name></person-group><year>2021</year><article-title>The genus <italic><tp:taxon-name><tp:taxon-name-part taxon-name-part-type="genus" reg="Dermoloma">Dermoloma</tp:taxon-name-part></tp:taxon-name></italic> is more diverse than expected and forms a monophyletic lineage in the <tp:taxon-name><tp:taxon-name-part taxon-name-part-type="genus" reg="Tricholomataceae">Tricholomataceae</tp:taxon-name-part></tp:taxon-name></article-title><source>Mycological Progress</source><volume>20</volume><issue>1</issue><fpage>11</fpage><lpage>25</lpage><pub-id pub-id-type="doi">10.1007/s11557-020-01651-y</pub-id></element-citation></ref><ref id="B12960030"><element-citation xmlns:xlink="http://www.w3.org/1999/xlink" publication-type="article" xlink:type="simple"><person-group person-group-type="author"><name name-style="western"><surname>Lavorato</surname><given-names>Carmine</given-names></name><name name-style="western"><surname>Vizzini</surname><given-names>Alfredo</given-names></name><name name-style="western"><surname>Ge</surname><given-names>Zai-Wei</given-names></name><name name-style="western"><surname>Contu</surname><given-names>Marco</given-names></name></person-group><year>2015</year><article-title>Redescription of <italic><tp:taxon-name><tp:taxon-name-part taxon-name-part-type="genus" reg="Clitocybe">Clitocybe</tp:taxon-name-part><tp:taxon-name-part taxon-name-part-type="species" reg="umbrinopurpurascens">umbrinopurpurascens</tp:taxon-name-part></tp:taxon-name></italic> (<tp:taxon-name><tp:taxon-name-part taxon-name-part-type="phylum">Basidiomycota</tp:taxon-name-part></tp:taxon-name>, <tp:taxon-name><tp:taxon-name-part taxon-name-part-type="order">Agaricales</tp:taxon-name-part></tp:taxon-name>) and revision of <italic><tp:taxon-name><tp:taxon-name-part taxon-name-part-type="genus" reg="Neohygrophorus">Neohygrophorus</tp:taxon-name-part></tp:taxon-name></italic> and <italic><tp:taxon-name><tp:taxon-name-part taxon-name-part-type="genus" reg="Pseudoomphalina">Pseudoomphalina</tp:taxon-name-part></tp:taxon-name></italic></article-title><source>Phytotaxa</source><volume>219</volume><issue>1</issue><fpage>43</fpage><lpage>57</lpage><pub-id pub-id-type="doi">10.11646/phytotaxa.219.1.3</pub-id></element-citation></ref></ref-list></tp:taxon-treatment>
