# Supplementary material for: Nomenclatural review of names published in the fungal genus Dermoloma (Basidiomycota, Agaricales, Tricholomataceae) based on morphological analyses of type specimens
Source: Biodivers Data J. 2025 Jul 17;13:e158080. doi: 10.3897/BDJ.13.e158080 (PMC12290463; doi:10.3897/BDJ.13.e158080)
Supplement: XML Treatment for Dermoloma longibasidiatum [file BDJ.13.e158080-treatment7.xml]

<!DOCTYPE tp:taxon-treatment
  PUBLIC "-//TaxonX//DTD Taxonomic Treatment Publishing DTD v0 20100105//EN" "tax-treatment-NSO.dtd">
<tp:taxon-treatment xmlns:tp="http://www.plazi.org/taxpub"><tp:treatment-meta><mixed-citation publication-type="journal"><person-group><name><surname>Caboňová</surname><given-names>Michaela</given-names></name><name><surname>Sanchez-Garcia</surname><given-names>Marisol</given-names></name><name><surname>Caboň</surname><given-names>Miroslav</given-names></name><name><surname>Adamčíková</surname><given-names>Katarína</given-names></name><name><surname>Moreau</surname><given-names>Pierre-Arthur</given-names></name><name><surname>Vizzini</surname><given-names>Alfredo</given-names></name><name><surname>Adamčík</surname><given-names>Slavomír</given-names></name><name><surname>Jančovičová</surname><given-names>Soňa</given-names></name></person-group><article-title>Nomenclatural review of names published in the fungal genus <italic><tp:taxon-name><tp:taxon-name-part taxon-name-part-type="genus" reg="Dermoloma">Dermoloma</tp:taxon-name-part></tp:taxon-name></italic> (<tp:taxon-name><tp:taxon-name-part taxon-name-part-type="phylum">Basidiomycota</tp:taxon-name-part></tp:taxon-name>, <tp:taxon-name><tp:taxon-name-part taxon-name-part-type="order">Agaricales</tp:taxon-name-part></tp:taxon-name>, <tp:taxon-name><tp:taxon-name-part taxon-name-part-type="genus" reg="Tricholomataceae">Tricholomataceae</tp:taxon-name-part></tp:taxon-name>) based on morphological analyses of type specimens</article-title><source>Biodivers Data J</source><day>17</day><month>07</month><year>2025</year><volume>13</volume><pub-id pub-id-type="doi">10.3897/BDJ.13.e158080</pub-id></mixed-citation></tp:treatment-meta><tp:nomenclature><tp:taxon-name>
            <object-id xmlns:xlink="http://www.w3.org/1999/xlink" content-type="arpha" xlink:type="simple">DE543E66-E023-5193-9022-9A57C4F6AEAF</object-id>
            <tp:taxon-name-part taxon-name-part-type="genus">Dermoloma</tp:taxon-name-part>
            <tp:taxon-name-part taxon-name-part-type="species">longibasidiatum</tp:taxon-name-part>
          </tp:taxon-name><tp:taxon-authority>Contu, Consiglio &amp; Setti, 2008</tp:taxon-authority><tp:nomenclature-citation-list><tp:nomenclature-citation><tp:taxon-name>
                <tp:taxon-name-part taxon-name-part-type="genus" reg="Dermoloma">Dermoloma</tp:taxon-name-part>
                <tp:taxon-name-part taxon-name-part-type="species" reg="longibasidiatum">longibasidiatum</tp:taxon-name-part>
              </tp:taxon-name><comment> Contu, Consiglio &amp; Setti, Micol. Veg. Medit. 22(2): 110. 2008.</comment></tp:nomenclature-citation></tp:nomenclature-citation-list></tp:nomenclature><tp:treatment-sec sec-type="materials"><title>Materials</title><list list-type="alpha-lower" list-content="occurrences"><list-item><p><bold>Type status:</bold> <named-content xmlns:xlink="http://www.w3.org/1999/xlink" content-type="dwc:typeStatus" xlink:type="simple">Holotype</named-content>. <bold>Location:</bold> country: <named-content xmlns:xlink="http://www.w3.org/1999/xlink" content-type="dwc:country" xlink:type="simple">Italy</named-content>; stateProvince: <named-content xmlns:xlink="http://www.w3.org/1999/xlink" content-type="dwc:stateProvince" xlink:type="simple">Trentino-Alto Adige</named-content>; county: <named-content xmlns:xlink="http://www.w3.org/1999/xlink" content-type="dwc:county" xlink:type="simple">Pergine</named-content>; municipality: <named-content xmlns:xlink="http://www.w3.org/1999/xlink" content-type="dwc:municipality" xlink:type="simple">Susà</named-content>; locationRemarks: <named-content xmlns:xlink="http://www.w3.org/1999/xlink" content-type="dwc:locationRemarks" xlink:type="simple">grassland on margin of mixed forest of <italic><tp:taxon-name><tp:taxon-name-part taxon-name-part-type="genus" reg="Fagus">Fagus</tp:taxon-name-part></tp:taxon-name></italic> and <italic><tp:taxon-name><tp:taxon-name-part taxon-name-part-type="genus" reg="Larix">Larix</tp:taxon-name-part></tp:taxon-name></italic></named-content>; <bold>Identification:</bold> identifiedBy: <named-content xmlns:xlink="http://www.w3.org/1999/xlink" content-type="dwc:identifiedBy" xlink:type="simple">G. Consiglio, G. Marasca, B. Oss-Emer</named-content>; dateIdentified: <named-content xmlns:xlink="http://www.w3.org/1999/xlink" content-type="dwc:dateIdentified" xlink:type="simple">30-10-1993</named-content>; <bold>Record Level:</bold> collectionID: <named-content xmlns:xlink="http://www.w3.org/1999/xlink" content-type="dwc:collectionID" xlink:type="simple"><italic>GC93318</italic> (AMB)</named-content>; institutionCode: <named-content xmlns:xlink="http://www.w3.org/1999/xlink" content-type="dwc:institutionCode" xlink:type="simple">AMB</named-content></p></list-item></list></tp:treatment-sec><tp:treatment-sec sec-type="Description"><title>Description</title><p>Spores (5.1–)5.3–5.6–5.9(–6.2) × (3.6–)4–4.2–4.5(–4.7) μm; broadly to narrowly ellipsoid, Q = (1.21–)1.26–1.33–1.39(–1.5); inamyloid, not dextrinoid, thin-walled; hilar appendage ca. 0.5 μm long. Basidia (28–)30–32.5–35(–38) × (6.5–)6.7–7.2–7.7(–8) μm; clavate; with 4 sterigmata. Basidioles ellipsoid, cylindrical or clavate, ca. 3.5–6 μm wide. Marginal cells not differentiated. Pileipellis composed of two or three layers of inflated cells; hyphal terminations thin-walled, often with dark incrusted pigments near basal septa and on subterminal cells; subpellis pseudoparenchymatous, of irregularly shaped, 5–28 μm wide elements. Terminal cells near pileus margin (14–)19–26.8–34.5(–53) × (6–)11.5–14.6–18(–22) μm; obpyriform or sphaeropedunculate, apically obtuse; subterminal usually inflated, branched or not, obpyriform or subglobose. Terminal cells near pileus centre (13–)20.5–29.5–38.5(–55) × (8–)11.5–19.2–27(–43) μm; clavate, sphaeropedunculate, obpyriform or subglobose, often lobate, apically mostly obtuse. Caulocystidia (20–)27.5–36.4–45.5(–55) × 7.5–9.6–11.5(–16.5) μm; cylindrical to clavate, apically obtuse; thin-walled, sometimes clustered in tufts. Clamp connections present (Fig. <xref ref-type="fig" rid="F12959474">13</xref>).</p></tp:treatment-sec><tp:treatment-sec sec-type="Notes"><title>Notes</title><p><italic><tp:taxon-name><tp:taxon-name-part taxon-name-part-type="genus" reg="Dermoloma">Dermoloma</tp:taxon-name-part><tp:taxon-name-part taxon-name-part-type="species" reg="longibasidiatum">longibasidiatum</tp:taxon-name-part></tp:taxon-name></italic>, described from Italy, was defined morphologically as a species similar to <italic><tp:taxon-name><tp:taxon-name-part taxon-name-part-type="genus" reg="Dermoloma">D.</tp:taxon-name-part><tp:taxon-name-part taxon-name-part-type="species" reg="atrocinereum">atrocinereum</tp:taxon-name-part></tp:taxon-name></italic>, but distinguished by longer basidia (33–43 μm long, <xref ref-type="bibr" rid="B12960157">Contu et al. (2008)</xref>). The type sequencing failed, but according to our morphological examination, the length of the basidia falls within the range of <italic><tp:taxon-name><tp:taxon-name-part taxon-name-part-type="genus" reg="Dermoloma">D.</tp:taxon-name-part><tp:taxon-name-part taxon-name-part-type="species" reg="atrocinereum">atrocinereum</tp:taxon-name-part></tp:taxon-name></italic> (on average 29–32.5 μm according to our unpublished observations on collections used in the phylogeny of <xref ref-type="bibr" rid="B12960048">Sánchez-García et al. (2021)</xref>) and we, therefore, consider <italic><tp:taxon-name><tp:taxon-name-part taxon-name-part-type="genus" reg="Dermoloma">D.</tp:taxon-name-part><tp:taxon-name-part taxon-name-part-type="species" reg="longibasidiatum">longibasidiatum</tp:taxon-name-part></tp:taxon-name></italic> to be a later synonym of this species.</p></tp:treatment-sec><tp:treatment-sec><!--Section generated to contain objects referenced in tp:taxon-treatment.--><fig id="F12959474" position="float" orientation="portrait"><object-id xmlns:xlink="http://www.w3.org/1999/xlink" content-type="arpha" xlink:type="simple">0281A3CB-50B1-5736-A81A-247C341CF2B2</object-id><object-id xmlns:xlink="http://www.w3.org/1999/xlink" content-type="doi" xlink:type="simple">10.3897/BDJ.13.e158080.figure16</object-id><label>Figure 13.</label><caption><p><italic><tp:taxon-name><tp:taxon-name-part taxon-name-part-type="genus" reg="Dermoloma">Dermoloma</tp:taxon-name-part><tp:taxon-name-part taxon-name-part-type="species" reg="longibasidiatum">longibasidiatum</tp:taxon-name-part></tp:taxon-name></italic> [AMB (GC93318), holotype], microscopic elements. Scale bar = 5 µm for spores and 10 µm for the other elements. <bold>a</bold> Spores; <bold>b</bold> Caulocystidia; <bold>c</bold> Basidia and basidioles; <bold>d</bold> Pileipellis elements near the pileus margin; <bold>e</bold> Pileipellis elements near the pileus centre.</p></caption><graphic xmlns:xlink="http://www.w3.org/1999/xlink" xlink:href="bdj-13-e158080-g013.jpeg" position="float" id="oo_1321086.jpeg" orientation="portrait" xlink:type="simple"><uri content-type="original_file" xlink:type="simple">https://binary.pensoft.net/fig/1321086</uri></graphic></fig></tp:treatment-sec><ref-list><ref id="B12960157"><element-citation xmlns:xlink="http://www.w3.org/1999/xlink" publication-type="article" xlink:type="simple"><person-group person-group-type="author"><name name-style="western"><surname>Contu</surname><given-names>M</given-names></name><name name-style="western"><surname>Consiglio</surname><given-names>G</given-names></name><name name-style="western"><surname>Setti</surname><given-names>L</given-names></name></person-group><year>2008</year><article-title>Studi sul genere <italic><tp:taxon-name><tp:taxon-name-part taxon-name-part-type="genus" reg="Dermoloma">Dermoloma</tp:taxon-name-part></tp:taxon-name></italic> (<tp:taxon-name><tp:taxon-name-part taxon-name-part-type="phylum">Basidiomycota</tp:taxon-name-part></tp:taxon-name>, <tp:taxon-name><tp:taxon-name-part taxon-name-part-type="genus" reg="Tricholomataceae">Tricholomataceae</tp:taxon-name-part></tp:taxon-name>)</article-title><source>Micologia e Vegetazione Mediterranea</source><volume>22</volume><fpage>83</fpage><lpage>118</lpage></element-citation></ref><ref id="B12960048"><element-citation xmlns:xlink="http://www.w3.org/1999/xlink" publication-type="article" xlink:type="simple"><person-group person-group-type="author"><name name-style="western"><surname>Sánchez-García</surname><given-names>Marisol</given-names></name><name name-style="western"><surname>Adamčíková</surname><given-names>Katarína</given-names></name><name name-style="western"><surname>Moreau</surname><given-names>Pierre-Arthur</given-names></name><name name-style="western"><surname>Vizzini</surname><given-names>Alfredo</given-names></name><name name-style="western"><surname>Jančovičová</surname><given-names>Soňa</given-names></name><name name-style="western"><surname>Kiran</surname><given-names>Munazza</given-names></name><name name-style="western"><surname>Caboň</surname><given-names>Miroslav</given-names></name><name name-style="western"><surname>Matheny</surname><given-names>P. Brandon</given-names></name><name name-style="western"><surname>Adamčík</surname><given-names>Slavomír</given-names></name></person-group><year>2021</year><article-title>The genus <italic><tp:taxon-name><tp:taxon-name-part taxon-name-part-type="genus" reg="Dermoloma">Dermoloma</tp:taxon-name-part></tp:taxon-name></italic> is more diverse than expected and forms a monophyletic lineage in the <tp:taxon-name><tp:taxon-name-part taxon-name-part-type="genus" reg="Tricholomataceae">Tricholomataceae</tp:taxon-name-part></tp:taxon-name></article-title><source>Mycological Progress</source><volume>20</volume><issue>1</issue><fpage>11</fpage><lpage>25</lpage><pub-id pub-id-type="doi">10.1007/s11557-020-01651-y</pub-id></element-citation></ref></ref-list></tp:taxon-treatment>
