# Supplementary material for: Nomenclatural review of names published in the fungal genus Dermoloma (Basidiomycota, Agaricales, Tricholomataceae) based on morphological analyses of type specimens
Source: Biodivers Data J. 2025 Jul 17;13:e158080. doi: 10.3897/BDJ.13.e158080 (PMC12290463; doi:10.3897/BDJ.13.e158080)
Supplement: XML Treatment for Dermoloma pragense [file BDJ.13.e158080-treatment8.xml]

<!DOCTYPE tp:taxon-treatment
  PUBLIC "-//TaxonX//DTD Taxonomic Treatment Publishing DTD v0 20100105//EN" "tax-treatment-NSO.dtd">
<tp:taxon-treatment xmlns:tp="http://www.plazi.org/taxpub"><tp:treatment-meta><mixed-citation publication-type="journal"><person-group><name><surname>Caboňová</surname><given-names>Michaela</given-names></name><name><surname>Sanchez-Garcia</surname><given-names>Marisol</given-names></name><name><surname>Caboň</surname><given-names>Miroslav</given-names></name><name><surname>Adamčíková</surname><given-names>Katarína</given-names></name><name><surname>Moreau</surname><given-names>Pierre-Arthur</given-names></name><name><surname>Vizzini</surname><given-names>Alfredo</given-names></name><name><surname>Adamčík</surname><given-names>Slavomír</given-names></name><name><surname>Jančovičová</surname><given-names>Soňa</given-names></name></person-group><article-title>Nomenclatural review of names published in the fungal genus <italic><tp:taxon-name><tp:taxon-name-part taxon-name-part-type="genus" reg="Dermoloma">Dermoloma</tp:taxon-name-part></tp:taxon-name></italic> (<tp:taxon-name><tp:taxon-name-part taxon-name-part-type="phylum">Basidiomycota</tp:taxon-name-part></tp:taxon-name>, <tp:taxon-name><tp:taxon-name-part taxon-name-part-type="order">Agaricales</tp:taxon-name-part></tp:taxon-name>, <tp:taxon-name><tp:taxon-name-part taxon-name-part-type="genus" reg="Tricholomataceae">Tricholomataceae</tp:taxon-name-part></tp:taxon-name>) based on morphological analyses of type specimens</article-title><source>Biodivers Data J</source><day>17</day><month>07</month><year>2025</year><volume>13</volume><pub-id pub-id-type="doi">10.3897/BDJ.13.e158080</pub-id></mixed-citation></tp:treatment-meta><tp:nomenclature><tp:taxon-name>
            <object-id xmlns:xlink="http://www.w3.org/1999/xlink" content-type="arpha" xlink:type="simple">41AED2A6-1046-5684-857D-B4320A5C4580</object-id>
            <tp:taxon-name-part taxon-name-part-type="genus">Dermoloma</tp:taxon-name-part>
            <tp:taxon-name-part taxon-name-part-type="species">pragense</tp:taxon-name-part>
          </tp:taxon-name><tp:taxon-authority>Kubička, 1975 [described as ‘pragensis’]</tp:taxon-authority><tp:nomenclature-citation-list><tp:nomenclature-citation><tp:taxon-name>
                <tp:taxon-name-part taxon-name-part-type="genus" reg="Dermoloma">Dermoloma</tp:taxon-name-part>
                <tp:taxon-name-part taxon-name-part-type="species" reg="pragense">pragense</tp:taxon-name-part>
              </tp:taxon-name><comment> Kubička, Česká Mycol. 29: 31. 1975 [described as ‘pragensis’]</comment></tp:nomenclature-citation></tp:nomenclature-citation-list></tp:nomenclature><tp:treatment-sec sec-type="materials"><title>Materials</title><list list-type="alpha-lower" list-content="occurrences"><list-item><p><bold>Type status:</bold> <named-content xmlns:xlink="http://www.w3.org/1999/xlink" content-type="dwc:typeStatus" xlink:type="simple">Holotype</named-content>. <bold>Location:</bold> country: <named-content xmlns:xlink="http://www.w3.org/1999/xlink" content-type="dwc:country" xlink:type="simple">Czechia</named-content>; municipality: <named-content xmlns:xlink="http://www.w3.org/1999/xlink" content-type="dwc:municipality" xlink:type="simple">Prague</named-content>; locality: <named-content xmlns:xlink="http://www.w3.org/1999/xlink" content-type="dwc:locality" xlink:type="simple">Kinského sady</named-content>; locationRemarks: <named-content xmlns:xlink="http://www.w3.org/1999/xlink" content-type="dwc:locationRemarks" xlink:type="simple">in grass</named-content>; <bold>Identification:</bold> identifiedBy: <named-content xmlns:xlink="http://www.w3.org/1999/xlink" content-type="dwc:identifiedBy" xlink:type="simple">E. Wichanský</named-content>; dateIdentified: <named-content xmlns:xlink="http://www.w3.org/1999/xlink" content-type="dwc:dateIdentified" xlink:type="simple">22-06-1965</named-content>; <bold>Record Level:</bold> collectionID: <named-content xmlns:xlink="http://www.w3.org/1999/xlink" content-type="dwc:collectionID" xlink:type="simple">PRM 611173</named-content>; institutionCode: <named-content xmlns:xlink="http://www.w3.org/1999/xlink" content-type="dwc:institutionCode" xlink:type="simple">PRM</named-content></p></list-item></list></tp:treatment-sec><tp:treatment-sec sec-type="Description"><title>Description</title><p>Spores 4.4–4.8–5.1(–5.9) × (3.4–)3.6–3.8–4.1(–4.7) μm; broadly ellipsoid, Q = (1.10–)1.17–1.25–1.32(–1.37); amyloid, thin-walled; hilar appendage ca. 0.5–1 μm long. Basidia ca. 17–20 × 5–6 μm; clavate; with 4 sterigmata. Basidioles ellipsoid, cylindrical or clavate, ca. 3–5 μm wide. Marginal cells (16–)22–27.2–32.5(–40) × (3.5–)5–6.5–8(–10.5) μm, clavate, occasionally subcylindrical or subcapitate, often lobate, apically usually obtuse, thin walled. Pileipellis composed of two or three layers of inflated cells; hyphal terminations thin-walled; subpellis pseudoparenchymatous, of irregularly-shaped, 3–8 μm wide elements. Terminal cells near pileus margin 16–26.8–39.5(–70) × (6–)8.5–13.6–18(–26) μm; obpyriform or sphaeropedunculate, apically obtuse; subterminal cells usually inflated, branched or not, obpyriform, ventricose or subcylindrical, sometimes lobate. Terminal cells near pileus centre 9–18.8–28.5(–42) × (7–)7.5–10.3–13(–15) μm; subglobose, ellipsoid, obpyriform or sphaeropedunculate, apically obtuse. Caulocystidia (14–)29–43.1–57.5(–70) × (7–)7.5–8.6–10(–10.5) μm; clavate, rarely ellipsoid, apically obtuse; thin-walled or occasionally with thickened walls (up to 1 μm). Clamp connections present (Figs <xref ref-type="fig" rid="F12959476">14</xref>, <xref ref-type="fig" rid="F12959480">15</xref>).</p></tp:treatment-sec><tp:treatment-sec sec-type="Notes"><title>Notes</title><p><italic><tp:taxon-name><tp:taxon-name-part taxon-name-part-type="genus" reg="Dermoloma">Dermoloma</tp:taxon-name-part><tp:taxon-name-part taxon-name-part-type="species" reg="pragense">pragense</tp:taxon-name-part></tp:taxon-name></italic>, described from Czechia (former Czechoslovakia), was originally recognised by its amyloid and relatively small spores. There was some nomenclatural confusion about the validity of the name because it was introduced in the key without a detailed description (<xref ref-type="bibr" rid="B12960249">Kubička 1975</xref>). However, the diagnostic characters of the species are described in Latin as “Sporae amyloideae: Sp. 5–6 × 3.5–4.5 μm” and there is a reference to the type specimen (PRM611173), which complies with the requirements for valid publication (<xref ref-type="bibr" rid="B12960349">Turland et al. 2018</xref>, Art. 39.1). <xref ref-type="bibr" rid="B12960148">Bon (1986)</xref> later intended to validate the name at varietal rank as <tp:taxon-name><tp:taxon-name-part taxon-name-part-type="genus" reg="Dermoloma">D.</tp:taxon-name-part><tp:taxon-name-part taxon-name-part-type="species" reg="pseudocuneifolium">pseudocuneifolium</tp:taxon-name-part><tp:taxon-name-part taxon-name-part-type="infraspecific-rank">var.</tp:taxon-name-part><tp:taxon-name-part taxon-name-part-type="variety" reg="pragense">pragense</tp:taxon-name-part></tp:taxon-name> Bon, but because he selected his own collection as the type, he published a new name at the variety rank. <xref ref-type="bibr" rid="B12960130">Ballero and Contu (1988)</xref> combined Bon's variety at species rank and their name is a heterotypic homonym of Kubička's name. Our study is based on the type specimen designated by <xref ref-type="bibr" rid="B12960249">Kubička (1975)</xref> and previously reported by <xref ref-type="bibr" rid="B12960339">Svrček (1966)</xref> as <italic><tp:taxon-name><tp:taxon-name-part taxon-name-part-type="genus" reg="Dermoloma">D.</tp:taxon-name-part><tp:taxon-name-part taxon-name-part-type="species" reg="cuneifolium">cuneifolium</tp:taxon-name-part></tp:taxon-name></italic>. The type has very small spores (on average 4.8 × 3.8 μm, Q = 1.25) which agrees only with the spore dimensions of the <italic><tp:taxon-name><tp:taxon-name-part taxon-name-part-type="genus" reg="Dermoloma">Dermoloma</tp:taxon-name-part></tp:taxon-name></italic> collection SAV F-20229 included in phylogeny of <xref ref-type="bibr" rid="B12960048">Sánchez-García et al. (2021)</xref>. However, the holotype collection of <italic><tp:taxon-name><tp:taxon-name-part taxon-name-part-type="genus" reg="Dermoloma">D.</tp:taxon-name-part><tp:taxon-name-part taxon-name-part-type="species" reg="pragense">pragense</tp:taxon-name-part></tp:taxon-name></italic> differs in having much larger basidiomata (pileus 30 mm in diameter, stipe 5–6 mm wide) according to <xref ref-type="bibr" rid="B12960339">Svrček (1966)</xref>, while SAV F-20229 has pilei 6–8 mm in diameter and stipes up to 1.5 mm wide. In our opinion, <italic><tp:taxon-name><tp:taxon-name-part taxon-name-part-type="genus" reg="Dermoloma">D.</tp:taxon-name-part><tp:taxon-name-part taxon-name-part-type="species" reg="pragense">pragense</tp:taxon-name-part></tp:taxon-name></italic> may represent a taxon which is not represented amongst our recent collections.</p></tp:treatment-sec><tp:treatment-sec><!--Section generated to contain objects referenced in tp:taxon-treatment.--><fig id="F12959476" position="float" orientation="portrait"><object-id xmlns:xlink="http://www.w3.org/1999/xlink" content-type="arpha" xlink:type="simple">3C629745-F301-5141-BCF4-2A1FA4BFCDB3</object-id><object-id xmlns:xlink="http://www.w3.org/1999/xlink" content-type="doi" xlink:type="simple">10.3897/BDJ.13.e158080.figure16</object-id><label>Figure 14.</label><caption><p><italic><tp:taxon-name><tp:taxon-name-part taxon-name-part-type="genus" reg="Dermoloma">Dermoloma</tp:taxon-name-part><tp:taxon-name-part taxon-name-part-type="species" reg="pragense">pragense</tp:taxon-name-part></tp:taxon-name></italic> (PRM 611173, holotype), details of the type specimen. <bold>a</bold> Original label of the type specimen; <bold>b</bold> Basidioma of the type collection.</p></caption><graphic xmlns:xlink="http://www.w3.org/1999/xlink" xlink:href="bdj-13-e158080-g014.jpg" position="float" id="oo_1321087.jpg" orientation="portrait" xlink:type="simple"><uri content-type="original_file" xlink:type="simple">https://binary.pensoft.net/fig/1321087</uri></graphic></fig><fig id="F12959480" position="float" orientation="portrait"><object-id xmlns:xlink="http://www.w3.org/1999/xlink" content-type="arpha" xlink:type="simple">892C5B67-A8EF-5D4C-A010-A43D6FE75FAE</object-id><object-id xmlns:xlink="http://www.w3.org/1999/xlink" content-type="doi" xlink:type="simple">10.3897/BDJ.13.e158080.figure1</object-id><label>Figure 15.</label><caption><p><italic><tp:taxon-name><tp:taxon-name-part taxon-name-part-type="genus" reg="Dermoloma">Dermoloma</tp:taxon-name-part><tp:taxon-name-part taxon-name-part-type="species" reg="pragense">pragense</tp:taxon-name-part></tp:taxon-name></italic> (PRM 611173, holotype), microscopic elements. Scale bar = 5 µm for spores and 10 µm for the other elements. <bold>a</bold> Spores; <bold>b</bold> Caulocystidia; <bold>c</bold> Marginal cells; <bold>d</bold> Pileipellis elements near the pileus margin; <bold>e</bold> Pileipellis elements near the pileus centre.</p></caption><graphic xmlns:xlink="http://www.w3.org/1999/xlink" xlink:href="bdj-13-e158080-g015.jpeg" position="float" id="oo_1321089.jpeg" orientation="portrait" xlink:type="simple"><uri content-type="original_file" xlink:type="simple">https://binary.pensoft.net/fig/1321089</uri></graphic></fig></tp:treatment-sec><ref-list><ref id="B12960249"><element-citation xmlns:xlink="http://www.w3.org/1999/xlink" publication-type="article" xlink:type="simple"><person-group person-group-type="author"><name name-style="western"><surname>Kubička</surname><given-names>J</given-names></name></person-group><year>1975</year><article-title>Houby státní prírodní reservace “Vyšenské kopce” u Českého Krumlova</article-title><source>Czech Mycology</source><volume>29</volume><fpage>25</fpage><lpage>34</lpage></element-citation></ref><ref id="B12960349"><element-citation xmlns:xlink="http://www.w3.org/1999/xlink" publication-type="book" xlink:type="simple"><person-group person-group-type="editor"><name name-style="western"><surname>Turland</surname><given-names>N J</given-names></name><name name-style="western"><surname>Wiersema</surname><given-names>J H</given-names></name><name name-style="western"><surname>Barrie</surname><given-names>F R</given-names></name><name name-style="western"><surname>Greuter</surname><given-names>W</given-names></name><name name-style="western"><surname>Hawksworth</surname><given-names>D L</given-names></name><name name-style="western"><surname>Herendeen</surname><given-names>P S</given-names></name><name name-style="western"><surname>Knapp</surname><given-names>S</given-names></name><name name-style="western"><surname>Kusber</surname><given-names>W H</given-names></name><name name-style="western"><surname>Li</surname><given-names>D Z</given-names></name><name name-style="western"><surname>Marhold</surname><given-names>K</given-names></name><name name-style="western"><surname>May</surname><given-names>T W</given-names></name><name name-style="western"><surname>McNeill</surname><given-names>J</given-names></name><name name-style="western"><surname>Monro</surname><given-names>A M</given-names></name><name name-style="western"><surname>Prado</surname><given-names>J</given-names></name><name name-style="western"><surname>Price</surname><given-names>M J</given-names></name><name name-style="western"><surname>Smith</surname><given-names>G F</given-names></name></person-group><year>2018</year><source>International Code of Nomenclature for algae, fungi, and plants (Shenzhen Code) adopted by the Nineteenth International Botanical Congress Shenzhen, China, July 2017</source><publisher-name>Koeltz Botanical Books</publisher-name><publisher-loc>Glashütten</publisher-loc><size units="page">254</size><pub-id pub-id-type="doi">10.12705/code.2018</pub-id></element-citation></ref><ref id="B12960148"><element-citation xmlns:xlink="http://www.w3.org/1999/xlink" publication-type="article" xlink:type="simple"><person-group person-group-type="author"><name name-style="western"><surname>Bon</surname><given-names>M</given-names></name></person-group><year>1986</year><article-title>Novitates. Validations et taxons nouveaux</article-title><source>Documents Mycologiques</source><volume>17</volume><issue>56</issue><fpage>51</fpage><lpage>56</lpage></element-citation></ref><ref id="B12960130"><element-citation xmlns:xlink="http://www.w3.org/1999/xlink" publication-type="article" xlink:type="simple"><person-group person-group-type="author"><name name-style="western"><surname>Ballero</surname><given-names>M</given-names></name><name name-style="western"><surname>Contu</surname><given-names>M</given-names></name></person-group><year>1988</year><article-title>Inquadramento delle specie del genere <italic><tp:taxon-name><tp:taxon-name-part taxon-name-part-type="genus" reg="Dermoloma">Dermoloma</tp:taxon-name-part></tp:taxon-name></italic> (Lange) Singer ex Herink presenti in Europa</article-title><source>Boletim da Sociedade Broteriana</source><volume>60</volume><fpage>107</fpage><lpage>116</lpage></element-citation></ref><ref id="B12960339"><element-citation xmlns:xlink="http://www.w3.org/1999/xlink" publication-type="article" xlink:type="simple"><person-group person-group-type="author"><name name-style="western"><surname>Svrček</surname><given-names>M</given-names></name></person-group><year>1966</year><article-title><tp:taxon-name><tp:taxon-name-part taxon-name-part-type="order">Agaricales</tp:taxon-name-part></tp:taxon-name> aus Böhmen 2</article-title><source>Czech Mycology</source><volume>20</volume><fpage>141</fpage><lpage>150</lpage></element-citation></ref><ref id="B12960048"><element-citation xmlns:xlink="http://www.w3.org/1999/xlink" publication-type="article" xlink:type="simple"><person-group person-group-type="author"><name name-style="western"><surname>Sánchez-García</surname><given-names>Marisol</given-names></name><name name-style="western"><surname>Adamčíková</surname><given-names>Katarína</given-names></name><name name-style="western"><surname>Moreau</surname><given-names>Pierre-Arthur</given-names></name><name name-style="western"><surname>Vizzini</surname><given-names>Alfredo</given-names></name><name name-style="western"><surname>Jančovičová</surname><given-names>Soňa</given-names></name><name name-style="western"><surname>Kiran</surname><given-names>Munazza</given-names></name><name name-style="western"><surname>Caboň</surname><given-names>Miroslav</given-names></name><name name-style="western"><surname>Matheny</surname><given-names>P. Brandon</given-names></name><name name-style="western"><surname>Adamčík</surname><given-names>Slavomír</given-names></name></person-group><year>2021</year><article-title>The genus <italic><tp:taxon-name><tp:taxon-name-part taxon-name-part-type="genus" reg="Dermoloma">Dermoloma</tp:taxon-name-part></tp:taxon-name></italic> is more diverse than expected and forms a monophyletic lineage in the <tp:taxon-name><tp:taxon-name-part taxon-name-part-type="genus" reg="Tricholomataceae">Tricholomataceae</tp:taxon-name-part></tp:taxon-name></article-title><source>Mycological Progress</source><volume>20</volume><issue>1</issue><fpage>11</fpage><lpage>25</lpage><pub-id pub-id-type="doi">10.1007/s11557-020-01651-y</pub-id></element-citation></ref></ref-list></tp:taxon-treatment>
