# Supplementary material for: Nomenclatural review of names published in the fungal genus Dermoloma (Basidiomycota, Agaricales, Tricholomataceae) based on morphological analyses of type specimens
Source: Biodivers Data J. 2025 Jul 17;13:e158080. doi: 10.3897/BDJ.13.e158080 (PMC12290463; doi:10.3897/BDJ.13.e158080)
Supplement: XML Treatment for Dermoloma pseudocuneifolium [file BDJ.13.e158080-treatment9.xml]

<!DOCTYPE tp:taxon-treatment
  PUBLIC "-//TaxonX//DTD Taxonomic Treatment Publishing DTD v0 20100105//EN" "tax-treatment-NSO.dtd">
<tp:taxon-treatment xmlns:tp="http://www.plazi.org/taxpub"><tp:treatment-meta><mixed-citation publication-type="journal"><person-group><name><surname>Caboňová</surname><given-names>Michaela</given-names></name><name><surname>Sanchez-Garcia</surname><given-names>Marisol</given-names></name><name><surname>Caboň</surname><given-names>Miroslav</given-names></name><name><surname>Adamčíková</surname><given-names>Katarína</given-names></name><name><surname>Moreau</surname><given-names>Pierre-Arthur</given-names></name><name><surname>Vizzini</surname><given-names>Alfredo</given-names></name><name><surname>Adamčík</surname><given-names>Slavomír</given-names></name><name><surname>Jančovičová</surname><given-names>Soňa</given-names></name></person-group><article-title>Nomenclatural review of names published in the fungal genus <italic><tp:taxon-name><tp:taxon-name-part taxon-name-part-type="genus" reg="Dermoloma">Dermoloma</tp:taxon-name-part></tp:taxon-name></italic> (<tp:taxon-name><tp:taxon-name-part taxon-name-part-type="phylum">Basidiomycota</tp:taxon-name-part></tp:taxon-name>, <tp:taxon-name><tp:taxon-name-part taxon-name-part-type="order">Agaricales</tp:taxon-name-part></tp:taxon-name>, <tp:taxon-name><tp:taxon-name-part taxon-name-part-type="genus" reg="Tricholomataceae">Tricholomataceae</tp:taxon-name-part></tp:taxon-name>) based on morphological analyses of type specimens</article-title><source>Biodivers Data J</source><day>17</day><month>07</month><year>2025</year><volume>13</volume><pub-id pub-id-type="doi">10.3897/BDJ.13.e158080</pub-id></mixed-citation></tp:treatment-meta><tp:nomenclature><tp:taxon-name>
            <object-id xmlns:xlink="http://www.w3.org/1999/xlink" content-type="arpha" xlink:type="simple">4973CBF8-D1D9-5B2C-A71F-1A67786D01B6</object-id>
            <tp:taxon-name-part taxon-name-part-type="genus">Dermoloma</tp:taxon-name-part>
            <tp:taxon-name-part taxon-name-part-type="species">pseudocuneifolium</tp:taxon-name-part>
          </tp:taxon-name><tp:taxon-authority>Herink ex Bon, 1986</tp:taxon-authority><tp:nomenclature-citation-list><tp:nomenclature-citation><tp:taxon-name>
                <tp:taxon-name-part taxon-name-part-type="genus" reg="Dermoloma">Dermoloma</tp:taxon-name-part>
                <tp:taxon-name-part taxon-name-part-type="species" reg="pseudocuneifolium">pseudocuneifolium</tp:taxon-name-part>
              </tp:taxon-name><comment> Herink ex Bon, Doc. Mycol. 17(65): 52. 1986.</comment></tp:nomenclature-citation><tp:nomenclature-citation><tp:taxon-name>
                <tp:taxon-name-part taxon-name-part-type="genus" reg="Dermoloma"/>
                <tp:taxon-name-part taxon-name-part-type="species" reg="pseudocuneifolium"/>
              </tp:taxon-name><comment>Earlier invalid name: <italic><tp:taxon-name><tp:taxon-name-part taxon-name-part-type="genus" reg="Dermoloma">Dermoloma</tp:taxon-name-part><tp:taxon-name-part taxon-name-part-type="species" reg="pseudocuneifolium">pseudocuneifolium</tp:taxon-name-part></tp:taxon-name></italic> Herink, Acta Musei Horti bot. Bohemiae 1: 62. 1958. [nom. inval., without Latin description]</comment></tp:nomenclature-citation></tp:nomenclature-citation-list></tp:nomenclature><tp:treatment-sec sec-type="materials"><title>Materials</title><list list-type="alpha-lower" list-content="occurrences"><list-item><p><bold>Type status:</bold> <named-content xmlns:xlink="http://www.w3.org/1999/xlink" content-type="dwc:typeStatus" xlink:type="simple">Holotype</named-content>. <bold>Location:</bold> country: <named-content xmlns:xlink="http://www.w3.org/1999/xlink" content-type="dwc:country" xlink:type="simple">France</named-content>; county: <named-content xmlns:xlink="http://www.w3.org/1999/xlink" content-type="dwc:county" xlink:type="simple">Somme</named-content>; municipality: <named-content xmlns:xlink="http://www.w3.org/1999/xlink" content-type="dwc:municipality" xlink:type="simple">Saint-Valery-sur-Somme</named-content>; <bold>Identification:</bold> identifiedBy: <named-content xmlns:xlink="http://www.w3.org/1999/xlink" content-type="dwc:identifiedBy" xlink:type="simple">M. Bon</named-content>; dateIdentified: <named-content xmlns:xlink="http://www.w3.org/1999/xlink" content-type="dwc:dateIdentified" xlink:type="simple">10-1968</named-content>; <bold>Record Level:</bold> collectionID: <named-content xmlns:xlink="http://www.w3.org/1999/xlink" content-type="dwc:collectionID" xlink:type="simple"><italic>Bon 81006</italic> (LIP)</named-content>; institutionCode: <named-content xmlns:xlink="http://www.w3.org/1999/xlink" content-type="dwc:institutionCode" xlink:type="simple">LIP</named-content></p></list-item></list></tp:treatment-sec><tp:treatment-sec sec-type="Description"><title>Description</title><p>Spores (4.2–)4.8–5.2–5.6(–5.9) × (3–)3.2–3.5–3.9(–4.3) μm; ellipsoid to narrowly ellipsoid, Q = (1.30–)1.37–1.49–1.62(–1.83); inamyloid, not dextrinoid, thin-walled, dispersed also thick-walled and dextrinoid; hilar appendage ca. 0.8–1 μm long. Basidia (14–)16.5–18.2–20(–22) × (4.5–)5–5.7–6.5(–7) μm; clavate; with 2 sterigmata, thin-walled, occasionally also thick-walled and dextrinoid. Basidioles cylindrical or clavate, ca. 2.5–5.5 μm wide. Marginal cells not differentiated. Pileipellis composed of one or two layers of inflated cells; hyphal terminations thin-walled, often with dark incrusted pigments near basal septa and on subterminal cells; subpellis pseudoparenchymatous, of irregularly-shaped, 5–12 μm wide elements. Terminal cells near pileus margin (27–)30–43.8–58(–82) × (15.5–)18–23.6–29(–40) μm; obpyriform or sphaeropedunculate, apically obtuse; subterminal ventricose-inflated or subcylindrical, branched or not. Terminal cells near pileus centre (20–)29–39.3–49.5(–61) × (12–)13–16.2–19(–23) μm; clavate, sphaeropedunculate or obpyriform, apically obtuse. Caulocystidia (25–)33.5–41.0–48(–53) × (5.5–)6.5–8.3–10(–11.5) μm; clavate, apically obtuse; thin-walled. Clamp connections absent (Figs <xref ref-type="fig" rid="F12959482">16</xref>, <xref ref-type="fig" rid="F12959484">17</xref>).</p></tp:treatment-sec><tp:treatment-sec sec-type="Notes"><title>Notes</title><p><italic><tp:taxon-name><tp:taxon-name-part taxon-name-part-type="genus" reg="Dermoloma">Dermoloma</tp:taxon-name-part><tp:taxon-name-part taxon-name-part-type="species" reg="pseudocuneifolium">pseudocuneifolium</tp:taxon-name-part></tp:taxon-name></italic> was introduced by <xref ref-type="bibr" rid="B12960186">Herink (1958)</xref> as an invalid name (no Latin description) and later validated by <xref ref-type="bibr" rid="B12960148">Bon (1986)</xref> who provided a Latin diagnosis and designated a personal collection as the holotype. Our sequencing of the type was unsuccessful, but the type specimen (a single basidiome) showed bisporic basidia without clamp connections and inamyloid, narrow spores, on average 5.2 × 3.5 μm, Q = 1.49. These spores are very narrow and clearly match those of <italic><tp:taxon-name><tp:taxon-name-part taxon-name-part-type="genus" reg="Dermoloma">D.</tp:taxon-name-part><tp:taxon-name-part taxon-name-part-type="species" reg="bellerianum">bellerianum</tp:taxon-name-part></tp:taxon-name></italic> Bon presented in the phylogeny by <xref ref-type="bibr" rid="B12960048">Sánchez-García et al. (2021)</xref>. However, Bon’s concept was based on a misapplication of <italic><tp:taxon-name><tp:taxon-name-part taxon-name-part-type="genus" reg="Dermoloma">D.</tp:taxon-name-part><tp:taxon-name-part taxon-name-part-type="species" reg="cuneifolium">cuneifolium</tp:taxon-name-part></tp:taxon-name></italic> by <xref ref-type="bibr" rid="B12960195">Josserand (1943)</xref> and the protologue as well as Bon's notes attached to the type specimen both describe the spores as amyloid, 7.5–9 × 4–5 μm. Such a discrepancy suggests a confusion on Bon’s part, the origin of which could not be traced; inamyloid spores of the type specimen are also contrary to the current name used for a species with amyloid spores (<xref ref-type="bibr" rid="B12960411">Wilhelm 1992</xref>, <xref ref-type="bibr" rid="B12960108">Arnolds 1993</xref>, <xref ref-type="bibr" rid="B12960117">Arnolds 1995</xref>, <xref ref-type="bibr" rid="B12960157">Contu et al. 2008</xref>, <xref ref-type="bibr" rid="B12960048">Sánchez-García et al. 2021</xref>). Therefore, we here consider it a <italic>nomen dubium</italic>.</p></tp:treatment-sec><tp:treatment-sec><!--Section generated to contain objects referenced in tp:taxon-treatment.--><fig id="F12959482" position="float" orientation="portrait"><object-id xmlns:xlink="http://www.w3.org/1999/xlink" content-type="arpha" xlink:type="simple">2EA15C6D-A836-5794-933F-8E7AF9493D12</object-id><object-id xmlns:xlink="http://www.w3.org/1999/xlink" content-type="doi" xlink:type="simple">10.3897/BDJ.13.e158080.figure16</object-id><label>Figure 16.</label><caption><p><italic><tp:taxon-name><tp:taxon-name-part taxon-name-part-type="genus" reg="Dermoloma">Dermoloma</tp:taxon-name-part><tp:taxon-name-part taxon-name-part-type="species" reg="pseudocuneifolium">pseudocuneifolium</tp:taxon-name-part></tp:taxon-name></italic> [LIP (Bon 81006), holotype], details of the type specimen, original field and micromorphological notes.</p></caption><graphic xmlns:xlink="http://www.w3.org/1999/xlink" xlink:href="bdj-13-e158080-g016.jpeg" position="float" id="oo_1321090.jpeg" orientation="portrait" xlink:type="simple"><uri content-type="original_file" xlink:type="simple">https://binary.pensoft.net/fig/1321090</uri></graphic></fig><fig id="F12959484" position="float" orientation="portrait"><object-id xmlns:xlink="http://www.w3.org/1999/xlink" content-type="arpha" xlink:type="simple">B38C868B-237D-5B3B-A42C-7B0CA06214FC</object-id><object-id xmlns:xlink="http://www.w3.org/1999/xlink" content-type="doi" xlink:type="simple">10.3897/BDJ.13.e158080.figure10</object-id><label>Figure 17.</label><caption><p><italic><tp:taxon-name><tp:taxon-name-part taxon-name-part-type="genus" reg="Dermoloma">Dermoloma</tp:taxon-name-part><tp:taxon-name-part taxon-name-part-type="species" reg="pseudocuneifolium">pseudocuneifolium</tp:taxon-name-part></tp:taxon-name></italic> [LIP (Bon 81006), holotype], microscopic elements. Scale bar = 5 µm for spores and 10 µm for the other elements. <bold>a</bold> Spores; <bold>b</bold> Caulocystidia; <bold>c</bold> Basidia and basidioles; <bold>d</bold> Pileipellis elements near the pileus margin; <bold>e</bold> Pileipellis elements near the pileus centre.</p></caption><graphic xmlns:xlink="http://www.w3.org/1999/xlink" xlink:href="bdj-13-e158080-g017.jpeg" position="float" id="oo_1321092.jpeg" orientation="portrait" xlink:type="simple"><uri content-type="original_file" xlink:type="simple">https://binary.pensoft.net/fig/1321092</uri></graphic></fig></tp:treatment-sec><ref-list><ref id="B12960186"><element-citation xmlns:xlink="http://www.w3.org/1999/xlink" publication-type="article" xlink:type="simple"><person-group person-group-type="author"><name name-style="western"><surname>Herink</surname><given-names>J</given-names></name></person-group><year>1958</year><article-title>Šťavnatkovité houby pahorku “Velká Horka” u Mnichova Hradiště. Species familiae <italic><tp:taxon-name><tp:taxon-name-part taxon-name-part-type="genus" reg="Hygrophoracearum">Hygrophoracearum</tp:taxon-name-part></tp:taxon-name></italic>, collem “Velká Horka” dictum prope Mnichovo Hradiště habitantes.</article-title><source>Acta Musei Horti Bot. Bohemiae. Přírodní Vědy</source><volume>1</volume><fpage>53</fpage><lpage>86</lpage></element-citation></ref><ref id="B12960148"><element-citation xmlns:xlink="http://www.w3.org/1999/xlink" publication-type="article" xlink:type="simple"><person-group person-group-type="author"><name name-style="western"><surname>Bon</surname><given-names>M</given-names></name></person-group><year>1986</year><article-title>Novitates. Validations et taxons nouveaux</article-title><source>Documents Mycologiques</source><volume>17</volume><issue>56</issue><fpage>51</fpage><lpage>56</lpage></element-citation></ref><ref id="B12960048"><element-citation xmlns:xlink="http://www.w3.org/1999/xlink" publication-type="article" xlink:type="simple"><person-group person-group-type="author"><name name-style="western"><surname>Sánchez-García</surname><given-names>Marisol</given-names></name><name name-style="western"><surname>Adamčíková</surname><given-names>Katarína</given-names></name><name name-style="western"><surname>Moreau</surname><given-names>Pierre-Arthur</given-names></name><name name-style="western"><surname>Vizzini</surname><given-names>Alfredo</given-names></name><name name-style="western"><surname>Jančovičová</surname><given-names>Soňa</given-names></name><name name-style="western"><surname>Kiran</surname><given-names>Munazza</given-names></name><name name-style="western"><surname>Caboň</surname><given-names>Miroslav</given-names></name><name name-style="western"><surname>Matheny</surname><given-names>P. Brandon</given-names></name><name name-style="western"><surname>Adamčík</surname><given-names>Slavomír</given-names></name></person-group><year>2021</year><article-title>The genus <italic><tp:taxon-name><tp:taxon-name-part taxon-name-part-type="genus" reg="Dermoloma">Dermoloma</tp:taxon-name-part></tp:taxon-name></italic> is more diverse than expected and forms a monophyletic lineage in the <tp:taxon-name><tp:taxon-name-part taxon-name-part-type="genus" reg="Tricholomataceae">Tricholomataceae</tp:taxon-name-part></tp:taxon-name></article-title><source>Mycological Progress</source><volume>20</volume><issue>1</issue><fpage>11</fpage><lpage>25</lpage><pub-id pub-id-type="doi">10.1007/s11557-020-01651-y</pub-id></element-citation></ref><ref id="B12960195"><element-citation xmlns:xlink="http://www.w3.org/1999/xlink" publication-type="article" xlink:type="simple"><person-group person-group-type="author"><name name-style="western"><surname>Josserand</surname><given-names>M</given-names></name></person-group><year>1943</year><article-title>Notes critiques sur quelques champignons de la région lyonnaise (3e Serié)</article-title><source>Bulletin Trimestrial de la Société Mycologique de France</source><volume>59</volume><fpage>6</fpage><lpage>34</lpage></element-citation></ref><ref id="B12960411"><element-citation xmlns:xlink="http://www.w3.org/1999/xlink" publication-type="article" xlink:type="simple"><person-group person-group-type="author"><name name-style="western"><surname>Wilhelm</surname><given-names>M</given-names></name></person-group><year>1992</year><article-title>Drei <italic><tp:taxon-name><tp:taxon-name-part taxon-name-part-type="genus" reg="Dermoloma">Dermoloma</tp:taxon-name-part></tp:taxon-name></italic>-Arten näher betrachtet: <italic><tp:taxon-name><tp:taxon-name-part taxon-name-part-type="genus" reg="Dermoloma">D.</tp:taxon-name-part><tp:taxon-name-part taxon-name-part-type="species" reg="atrocinereum">atrocinereum</tp:taxon-name-part></tp:taxon-name></italic> (Pers. ex Pers.) Herink, <italic><tp:taxon-name><tp:taxon-name-part taxon-name-part-type="genus" reg="Dermoloma">D.</tp:taxon-name-part><tp:taxon-name-part taxon-name-part-type="species" reg="cuneifolium">cuneifolium</tp:taxon-name-part></tp:taxon-name></italic> (Fr.) P. D. Orton, und <italic><tp:taxon-name><tp:taxon-name-part taxon-name-part-type="genus" reg="Dermoloma">D.</tp:taxon-name-part><tp:taxon-name-part taxon-name-part-type="species" reg="pseudocuneifolium">pseudocuneifolium</tp:taxon-name-part></tp:taxon-name></italic> Herink</article-title><source>Zeitschrift für Mykologie</source><volume>58</volume><fpage>57</fpage><lpage>60</lpage></element-citation></ref><ref id="B12960108"><element-citation xmlns:xlink="http://www.w3.org/1999/xlink" publication-type="article" xlink:type="simple"><person-group person-group-type="author"><name name-style="western"><surname>Arnolds</surname><given-names>E</given-names></name></person-group><year>1993</year><article-title>Notulae ad Floram Agaricinam Neerlandicam – XX. A revision of <italic><tp:taxon-name><tp:taxon-name-part taxon-name-part-type="genus" reg="Dermoloma">Dermoloma</tp:taxon-name-part></tp:taxon-name></italic> (J. Lange) Sing. – 2.</article-title><source>Persoonia</source><volume>15</volume><fpage>187</fpage><lpage>196</lpage></element-citation></ref><ref id="B12960117"><element-citation xmlns:xlink="http://www.w3.org/1999/xlink" publication-type="chapter" xlink:type="simple"><person-group person-group-type="author"><name name-style="western"><surname>Arnolds</surname><given-names>E</given-names></name></person-group><year>1995</year><chapter-title>
            <italic>Dermoloma</italic>
          </chapter-title><person-group person-group-type="editor"><name name-style="western"><surname>Bas</surname><given-names>C</given-names></name><name name-style="western"><surname>Kuyper</surname><given-names>TW</given-names></name><name name-style="western"><surname>Noordeloos</surname><given-names>ME</given-names></name><name name-style="western"><surname>Vellinga</surname><given-names>EC</given-names></name></person-group><source>Flora Agaricina Neerlandica</source><volume>3</volume><publisher-name>A.A. Balkema</publisher-name><publisher-loc>Rotterdam/Brookfield</publisher-loc><size units="page">183</size></element-citation></ref><ref id="B12960157"><element-citation xmlns:xlink="http://www.w3.org/1999/xlink" publication-type="article" xlink:type="simple"><person-group person-group-type="author"><name name-style="western"><surname>Contu</surname><given-names>M</given-names></name><name name-style="western"><surname>Consiglio</surname><given-names>G</given-names></name><name name-style="western"><surname>Setti</surname><given-names>L</given-names></name></person-group><year>2008</year><article-title>Studi sul genere <italic><tp:taxon-name><tp:taxon-name-part taxon-name-part-type="genus" reg="Dermoloma">Dermoloma</tp:taxon-name-part></tp:taxon-name></italic> (<tp:taxon-name><tp:taxon-name-part taxon-name-part-type="phylum">Basidiomycota</tp:taxon-name-part></tp:taxon-name>, <tp:taxon-name><tp:taxon-name-part taxon-name-part-type="genus" reg="Tricholomataceae">Tricholomataceae</tp:taxon-name-part></tp:taxon-name>)</article-title><source>Micologia e Vegetazione Mediterranea</source><volume>22</volume><fpage>83</fpage><lpage>118</lpage></element-citation></ref></ref-list></tp:taxon-treatment>
